# Supplementary material for: Development of SNP, KASP, and SSR Markers by BSR-Seq Technology for Saturation of Genetic Linkage Map and Efficient Detection of Wheat Powdery Mildew Resistance Gene Pm61
Source: Int J Mol Sci. 2019 Feb 11;20(3):750. doi: 10.3390/ijms20030750 (PMC6387370; doi:10.3390/ijms20030750)
Supplement: Supplementary file 1 [file ijms-20-00750-s001.zip]

Archive with 1 entries (1 files):
- ijms-423878-supplementary.xlsx
