# Supplementary material for: Development of SNP, KASP, and SSR Markers by BSR-Seq Technology for Saturation of Genetic Linkage Map and Efficient Detection of Wheat Powdery Mildew Resistance Gene Pm61
Source: Int J Mol Sci. 2019 Feb 11;20(3):750. doi: 10.3390/ijms20030750 (PMC6387370; doi:10.3390/ijms20030750)
Supplement: Supplementary file 1 [file ijms-20-00750-s001.zip › ijms-423878-supplementary.xlsx]

## Sheet: Table S1
Table S1 Sequencing quality assessment details
Sample name	Raw read	Clean read	Clean base (Gb)	Error rate (%)	Q20 (%)	Q30 (%)	GC content (%)
R_Bulk	127993582	125539282	18.83	0.03	97.63	93.63	55.19
S_Bulk	138629712	135554920	20.33	0.03	97.04	92.21	55.61

## Sheet: Table S2
Table S2 A list of SNP markers primers used in this study
Number	Marker	Forward primer (5'-3')	Reverse primer (5'-3')	Size (bp)
1	Xicsn1	CATACCTCAGACAAAAGCGACG	TGCTAAACCTGTTTTCTGATACC	440
2	Xicsn2	ATGCATGGGCTATCGGTC	AACTTGGAGTGCCCTTATTGTAT	446
3	Xicsn3	CTTTTGCCGTTTGGCTCA	TTACTACTCGAACGAAACCACGG	503
4	Xicsn4	CCTAGAGACCGCCCTGGT	AACAACTCGTGAAAACACCAACT	408
5	Xicsn5	GCTGTTCTTCGGCGGTGTA	TATCAATAGTTCAACGAGCACAA	381
6	Xicsn6	AAGCCCGGTTCAAAACCTTC	CTGCTAGTTGTACAGTGCTGCC	328
7	Xicsn7	ATCGCTGAGGCGTATGAC	TTGAGGCCCCATCCTTTT	463
8	Xicsn8	CTGGCCTACTTCGACTCCTACC	ATGGAAGTAGTGGAGACTGGAGA	339
9	Xicsn9	ATCAGCCTAAAGAGAGAGCTGTG	TCCGGCATAACATTGTGTATCA	520
10	Xicsn10	CTCCCTCCGTTCCAAAAT	TTGCCACCGATGGAAAAATTA	532
11	Xicsn11	GAAGCTTACGACAGACCACGGTA	ACTTGGACACTAATTGCTCGCTC	468
12	Xicsn12	GTCCCCTAAAAGTCTGGATATGT	GTTCATGGTTATATCCTGGCTC	601
13	Xicsn13	GGAGGTCCAACAAGGAAACA	GCACATTCTTACTACTCCCTCTG	397
14	Xicsn14	AGACGGTGTTACTTCGTGTCA	GGCATCGATCGCCAAAAG	515
15	Xicsn15	GTACCGACAAAAGGTTTGCAT	TGCTTCAGCTAATAGCCAAACTC	944
16	Xicsn16	GATAGCCTGAAGATTTTGTTCG	AAATCAAAAGCAAACAATGTGC	274
17	Xicsn17	GATAGCCTGAAGATTTTGTTCG	CTCTCCATACACTCTGCCACTCC	366
18	Xicsn18	TGCATTGAGGATGAACTCG	TTCCTTCATTCACTCACTCACTC	266
19	Xicsn19	AGCAGAGGAGCATTGTTCA	GCCTACCACAAGGCCATCC	559
20	Xicsn20	CCCTAACCCTGTTCTACACAAAA	GCATTCATATTGGACAACTGTGG	930
21	Xicsn21	CTCCAGTAGCTGGAAGCTTTTAC	GAATTTCACCAACTGTAGAGAGC	715
22	Xicsn22	TGCATAAAAGGGTGTCCATTAG	GCTCGGACCATCACATCCT	471
23	Xicsn23	GTGGTTATGATCTTTCATTGGAC	GACAGGCACAGCAGAGACA	423
24	Xicsn24	GTGGTCCAAGCTTTTGAGTAGTT	CGATGTGGAACTAGAGTGTCTTG	440
25	Xicsn25	CACCACCTTCGCCTTTGG	CCCAGGTTCCAAAAATCCAC	603
26	Xicsn26	TTTAACTCGGTTATCTGTGCCTA	GCTAGTGTAAAAATAGAAGGCCG	595
27	Xicsn27	TTGTCGCATATATCTCAGTGTTG	TATACCTTCTTGTGGGAAGGAAG	510
28	Xicsn28	TTGGTAGACAAATGCAAAATTGG	GCCATCTTCATCCTCATCAA	172

## Sheet: Table S3
Table S3 A list of KASP markers primers used in this study
Number	Marker	Chromosome	R-SNP type	S-SNP type	A	B	Common	Primer type	Average Tm (°C)	Size (bp)
1	Xicsk1	4A	C	T	TGGCCTTTTCATCTGAAACTGAC	TGGCCTTTTCATCTGAAACTGAT	TCTGTGGGAACTGGAAAATATTCA	Chromosome semispecific	58.711	93
2	Xicsk2	4A	T	G	CTCACAGCTCACCCCATCA	CTCACAGCTCACCCCATCC	CGAGTTCATCTTGGCCAACT	Chromosome semispecific	58.9923	67
3	Xicsk3	4A	A	G	TCCTTTTACGTTTGCCTGTTTTA	TCCTTTTACGTTTGCCTGTTTTG	TGCCCTTATTGTATGTAGAAAGGAC	Chromosome semispecific	58.1293	50
4	Xicsk4	4A	G	T	TGCCCTTATTGTATGTAGAAAGGAC	TGCCCTTATTGTATGTAGAAAGGAA	TCCTTTTACGTTTGCCTGTTTTA	Chromosome semispecific	57.95	50
5	Xicsk5	4A	T	C	CCTCGCCGCGTCTAGGAA	CCTCGCCGCGTCTAGGAG	CCCTGGTTCGAAGCGATAGG	Chromosome nonspecific	61.2397	60
6	Xicsk6	4A	C	T	TCAGCAGCGCAATGACCG	TCAGCAGCGCAATGACCA	GGCGAGGACACCAAAGTTG	Chromosome semispecific	60.0463	71
7	Xicsk7	4A	C	A	CCCAAACAGATCCATCACCATC	CCCAAACAGATCCATCACCATA	GGGAAAACACATGGCTGCC	Chromosome semispecific	58.8613	66
8	Xicsk8	4A	C	T	CATTGAGGCGTCCTTGGAC	CATTGAGGCGTCCTTGGAT	CCACCCTCTCGTCCTTGAG	Chromosome semispecific	58.3837	56
9	Xicsk9	4A	G	A	TGGTGATCTTCTTTGGTCATATGAC	TGGTGATCTTCTTTGGTCATATGAT	CAGATGCAGTAATTGGGTCGCT	Chromosome semispecific	59.3277	50
10	Xicsk10	4A	T	G	TGGATCTTCCTGGGGACATA	TGGATCTTCCTGGGGACATC	CCAACAAAGATGCGCCCG	Chromosome semispecific	58.474	61
11	Xicsk11	4A	A	C	ACAGGAAAAGGACTCATGACTT	ACAGGAAAAGGACTCATGACTG	CCCATCAGGTTTCGTCTTCT	Chromosome semispecific	57.501	61
12	Xicsk12	4A	C	T	TTAAATACAGGACCCATTACTCGG	TTAAATACAGGACCCATTACTCGA	AGCAACCGCCGTTTAATTTTTATT	Chromosome semispecific	58.0173	50
13	Xicsk13	4A	C	A	CTTTGTGGAACATGGGAACTTATTG	CTTTGTGGAACATGGGAACTTATTT	CACTTTTCCCTGTCTTCACTCC	Chromosome semispecific	58.647	50
14	Xicsk14	4A	A	G	CGAGGACGAGGAAGCAGT	CGAGGACGAGGAAGCAGC	AGTTCTGAAGGCGCGCTG	Chromosome semispecific	59.888	112
15	Xicsk15	4A	G	C	CCCTACCTGCTCTCGTCGC	CCCTACCTGCTCTCGTCGG	TAACGTGCCTGGATCGAGAA	Chromosome semispecific	60.81	50
16	Xicsk16	4A	A	G	TGGACTCTTCCTACCTAATCGAT	TGGACTCTTCCTACCTAATCGAC	AGAGCAGGTAGGGGAAGGAA	Chromosome semispecific	58.771	51
17	Xicsk17	4A	A	C	TCTCTCTCCGACGGTCCGACCTGGA	TCTCTCTCCGACGGTCCGACCTGGC	TTCCCTCAAAAGAAAAAAAGAAGCC	Chromosome nonspecific	59.0133	60
18	Xicsk18	4A	G	A	AAATAACAAACATCTGCTTCTCAAC	AAATAACAAACATCTGCTTCTCAAT	CATCATGCAAGACACACGCACGTGCAG	Chromosome semispecific	59.0133	60
19	Xicsk19	4A	T	C	CCCTGCACGGTTTACTCTCTAA	CCCTGCACGGTTTACTCTCTAG	CCTGCTGTAGGTCACGGTTT	Chromosome nonspecific	59.9637	54
20	Xicsk20	4A	G	A	GGTTTAAGGGGAGATTGTTAGAGAG	GGTTTAAGGGGAGATTGTTAGAGAA	TGATCACGGGCATACACACC	Chromosome nonspecific	59.0133	57
21	FAM				GAAGGTGACCAAGTTCATGCT
22	HEX				GAAGGTCGGAGTCAACGGATT

## Sheet: Table S4
Table S4 A list of 347 SSR primer pairs based on the 1.5 Mb sequences extended from marker Xicsn13 toward Pm61
Number	Marker	Forward primer (5'-3')	Reverse primer (5'-3')	Tm (°C)	Size (bp)
1	Xicscx1	CTGTTGAAGAGGGATGGAG	CACTCCAACTTGGTATCAGAC	55.1	204
2	Xicscx2	AGATTCATCGTCTGACAACC	GTCTTCCACTTCTTGGACTCT	55	150
3	Xicscx3	GTGATGACTCTGGTGAGGAG	ACCGGAGAAGTAGTCTGAGG	55.75	160
4	Xicscx4	TGAATGCCCTGATCACTC	TCTGAAGACTCCATGCCTAT	55	168
5	Xicscx5	CGAGAAGTAGAGGTCAATCAA	TGCGATATACATACCCAAAAG	55.05	133
6	Xicscx6	CACTCGACCATACCTACACAC	CATTGGGCATCGAGTATAAC	55.55	156
7	Xicscx7	CACAGACCTACGAGTCCATAG	ATCGGATAGAACTCCAAGAAC	55	149
8	Xicscx8	TGATCGCAGAGAAGTACTAGG	AACTAGCTAAAACACTCCTGCT	54.75	162
9	Xicscx9	GATTTGCTTTTGTGGTGTTAT	TTTCGTTTGCTGGTATTTTAC	54.5	169
10	Xicscx10	CTGTGCTCACTCCTCAAATC	GCTCAACTAGCTCCCACTAAT	55.5	152
11	Xicscx11	CCTGGCCTAAATATAGATGG	GTAGATGAGATCGGAACCAGT	54.85	169
12	Xicscx12	GAAAACCCTAGCCCTGGT	ACATGTACAGGGTAAGGAAGG	56.5	178
13	Xicscx13	TACTTTCCGCTGCTCATATAC	GTAGGACCTTGAGAAGAGGTG	55.25	166
14	Xicscx14	AAAAAGTGGGGAATGTAAATC	CCCATGTCTGAGTGTTTGTTA	55.5	144
15	Xicscx15	AGAAGTTGCTTTTTGAACAGA	GCTCAAAATAACCAGTAAATGC	55.25	199
16	Xicscx16	TTATTACGTTTCCCAACAAAG	AGCATTTACAACTATGCCAAT	54.5	152
17	Xicscx17	GCTATAGCTAAGCTTTTCTGC	TACACATGTCAACAACACCTC	54	150
18	Xicscx18	ATGAATGAAACGAGGAAAAAG	GTTTCTCTCCTTGTTTTACCG	55.85	166
19	Xicscx19	TATGGTGGTTTGTGAGACATT	TTTCGTTTGCTGGTATTTTAC	55	149
20	Xicscx20	AAGGTCCTCCTGCATATAAAC	GCTAACCTTTGTGATCACTTG	55	170
21	Xicscx21	GTCGAGGACGACAATTATATG	CTCTAAGCTGCTGTTGTTTTT	54.5	157
22	Xicscx22	CATGTCAACTCCCTCCTTC	CTCTGTTGGACTGTCGTTG	55	154
23	Xicscx23	AAGAAGGGAGAAAAATCAATC	CAGATCTTGGCACAGGTAAT	54.5	103
24	Xicscx24	AAAAGGATTGCATCATCTTTC	AGGATTGTCCTGACACTTTG	55.5	167
25	Xicscx25	AAAAGGATTGCATCATCTTTC	CTGAGGTTGTACCGGACTT	55.5	230
26	Xicscx26	TCAGAATATTGTGTCCCTCTG	GTGTTTGTGTTGTGTCGATTT	55.5	160
27	Xicscx27	GACTTGCATGTCGATGAGTAT	TCGCCAACTCATTACTTCTAC	55	151
28	Xicscx28	AAAAGCTTAAATGGTTTCGAC	CCTTTACGAGAATGGAATTTG	55.5	129
29	Xicscx29	ACATGAGCAATCAAGACTGAC	GAAATGATGATCTTGTCGATG	55.5	154
30	Xicscx30	AGAAAGTGGCTAAGATTGAGG	TTGTAAGACAATAGGCTTTGG	55	147
31	Xicscx31	GGCTCCATACAAGATAGGTTC	CTTTTCTCGGTGGGTCTT	55	144
32	Xicscx32	GCACGTCGTATGTGAATAGT	GTACGAAGTCCGGGAGGT	54.5	144
33	Xicscx33	AGCTATAAGCTGTTGCTGCT	GATAATTACATGCCTCCCTTC	55	150
34	Xicscx34	TAGTCTGGCAGAAGGGTCT	GATTCATCGCCTGACAAC	55	164
35	Xicscx35	CCAAAGCCTATTGTCTTACAT	GCGGACGTCATAGCAGTC	56	128
36	Xicscx36	GTCTCACCTCAGCCAGTCT	GACATAGCCAAGCAGATAGTG	55	156
37	Xicscx37	GGAGATTCCCATCTCCAG	AGGAGGAGGAAGAGGTGTAG	55.5	123
38	Xicscx38	CTTAGTGTAGTGCTTGGGTTG	CTGACAGAATTACCGAAAAAG	54.5	167
39	Xicscx39	TGAGGTATAGACGATCTGTGG	TATTATTATGCCCAGTTGCAG	55.5	145
40	Xicscx40	TGCATCTCCTTGTCATATTTC	TGGAGCAGATGATAGATTGTT	55	157
41	Xicscx41	TGCGGTTTCAGTACTACTAGC	GATTCGATGGTTCACATCTT	55	141
42	Xicscx42	GAGTTGGTTGCGAGATCTTAT	TCATCTAAATTGGTTGATTCC	55	150
43	Xicscx43	GTATAGAGGGAGGGAAGGAA	GCTGGTTTATTTTCGTCATC	55	213
44	Xicscx44	AGTTCAGGGGAAATCAAGTAG	ATCTTCTTTTTCGTCATCCTC	55	124
45	Xicscx45	CCTTGTTTGCTTGTTACTGTC	GTGCTACTGATAGCAAAGTGC	55	158
46	Xicscx46	CATTGCTTGCTTGTTTCTATC	AAACATGTAAGTGCACCAAAC	55	148
47	Xicscx47	CAAGTCTCCATCTTCTGACTG	AACGAGCATGGAATTTTAGA	55	154
48	Xicscx48	AATTTCCCTGTCCCAAAAT	GGAGAAGCTAGGGTTCGT	55	153
49	Xicscx49	AGCGTTTTTCTAGGTCTTCC	GAGGTCGTCGTTCCTGTC	55.75	248
50	Xicscx50	CCACCGACTTCTTCCTCT	ATCCTAATCAAACCCTAATCC	54.5	154
51	Xicscx51	CGAAGCACCAAGCCTATG	CAAGGTTCAAAAATGAAGAAG	56	167
52	Xicscx52	CTAGTCGCAAGACGATACAAT	CTTCTTCTTTTTCCCTTTCC	55	138
53	Xicscx53	AGAAGAGGAGAAGAAGAAAGG	TCTCCCTCGAGAAAGTAAAAT	54.5	150
54	Xicscx54	AGGACCAAAACACAAGATACA	TCCAAATGGATAAGAGGATTT	55	163
55	Xicscx55	TCTGGGCCACTGATGAAT	GTCCCACTGGTCATAGACTC	55.5	213
56	Xicscx56	CCTACATTCTTGTCAGTCTGC	CCCCCTTATCAGAATCACTT	55.5	155
57	Xicscx57	CCGTAGATCAACTTGTGTCTC	AGTAGGAGTAGGAAAGGAGGAG	55	147
58	Xicscx58	GTCCAAAAAGACAACATCTTC	CGGCTTAAATCACATATTACG	54.5	138
59	Xicscx59	ACATAGGTGCTTGCTGACTT	AGACCCTTTCCAAGGACAT	55.5	152
60	Xicscx60	TAAAAGCGGATATTTTGAGTG	CATTGACGAGACATGACAGAG	56	153
61	Xicscx61	CTCTCCCTTCTTTTCCTTTC	GGTGGCCTATTTATTTACTGC	55.5	151
62	Xicscx62	GGTCTGTTAAGTTGCTCGAC	TCTCACGATTAGGAATATCCA	55	166
63	Xicscx63	CCTAAGAGTACCAACCCATTT	TTCAGGACGTAATCTTACCAT	54.5	149
64	Xicscx64	TTCTGCTCTGAAGACTCCAT	GTGCCCTGATCGTCACTC	56.5	147
65	Xicscx65	CGGCGCATCTTACTCCTT	TAACTTCTCTAGAGGCTCGTG	56.5	152
66	Xicscx66	GAAGGAGATGTTGGTGAAGAT	AACCCTTCTCCCATCTAGG	56	152
67	Xicscx67	GAAAATCGATTGTTAGAAACC	TGTGACATGCAAATTCATAAC	54	160
68	Xicscx68	GCCATGTTGAATAACAACAAC	GCAACATACAACACATTTTCA	55.5	175
69	Xicscx69	TTCTTTGAAGAAAGACTTGGA	GGACCTTCTTCTTGTTCAACT	54.5	149
70	Xicscx70	GGAGACAGGGGAAAGGAG	GAGGAGGACCTTGGATCTG	57	195
71	Xicscx71	GACCGGGACTCCTGCATC	GCGTAGATGAGGCTGATAG	57.5	194
72	Xicscx72	GAGGTCTTCCGTCCTCAC	AGAACCCTGACAGCATGAC	55.5	184
73	Xicscx73	GTCATGCTGTCAGGGTTCT	GGTTGTCGGAGTAGATGAAG	55.5	226
74	Xicscx74	CGCACTCCTAACCTAGCC	GGTTGTCGGAGTAGATGAAG	55.5	184
75	Xicscx75	GACCAGCGATTAGTGTCATAG	GTGGAGGAGAGTGATGGAC	55	161
76	Xicscx76	CATGATAGATGGGTTGTTCAT	ACGCAACTAGAAGAACAAATG	55	159
77	Xicscx77	GAGTTGGACAGACATGTAACC	TATTTAGGAACGGAGGGAGTA	55	155
78	Xicscx78	GACTACATACGGAGCAAAATG	ATGGCATGATTCCTTAAACTT	55	150
79	Xicscx79	CACCGTGTTGGAGTGGAG	CAAAATCTAGGCCCAAGC	57	142
80	Xicscx80	CTTGGGCCTAGATTTTGAG	ATCGGGCCTATTTTCTGG	56.25	151
81	Xicscx81	GTCCCACTCGGGGTTCTC	ACATCTCGTGGGTGTCGT	58.5	167
82	Xicscx82	TCCTTCAGCTACATTAACTCG	CATTCAAACCGAAAGTGTG	55	130
83	Xicscx83	GCAATAACGACTTCAGGTAGA	CTTCTGTTGCTGCTGTTTG	55.5	240
84	Xicscx84	CAAAAACATAGTGGATCTTGC	CATGATAGATGGGTTGTTCAT	55	139
85	Xicscx85	GATTTCATGGAATAGTGAGCA	CCTTACCACCACCTTCACT	55	182
86	Xicscx86	TTTATCCCGTTCAGTTACTCC	AGTTACGAAACGAAACCAATC	56	136
87	Xicscx87	AAACCAATCCAAAATCTCACT	TAATATTGCATGCTGGAAAAG	55.5	145
88	Xicscx88	TCTAATAGAACCAATCATGC	CATGCATATGTAGGAGAAATTG	52.5	123
89	Xicscx89	TCCATTTGAGTGACACGTAAT	TTTTCAGCTCATACAAACAGTC	55.5	152
90	Xicscx90	TGCGGAATCGTTAATCTATAA	GCTAAGGGCTGATGAGAGG	56	143
91	Xicscx91	GGTTCAGGCGAGAGTGTAG	TTCCTAGTAGTGGGTAGAGGTG	55.5	151
92	Xicscx92	CATCTTGTTAACTAGTACCATCG	CCCCTAGCTACCTCTCTGTC	55	176
93	Xicscx93	GGAAGGAGGGGAGTACCT	AGCAAACACGCTACAACTATC	55	147
94	Xicscx94	AATACGGTGATGCTACTGAAC	TTTTGTGATCCTCTAACATGC	54.5	147
95	Xicscx95	GAGTGGACGTCTGATGCTAT	TCTGACTCCTCGTCGAAGT	55.5	158
96	Xicscx96	TGACCCATTGTAGACTCTTTT	TGTGTGCATCTGTTTTGAGTA	54.5	167
97	Xicscx97	GCCTTTAAGAGAATGGAATTT	AAGGTTCATCAGCGTCATAG	55	161
98	Xicscx98	TGGACTAGTTTCAAGTGGATG	GATGAAAACGATGATCTTGAG	55	152
99	Xicscx99	TAAGGAGGAGGCTCCATTAG	ATACGTTGAGACGGTAATTCA	55.5	144
100	Xicscx100	ATACGATTTGGTGGTAGGAGT	ACCATCATTTGTGTTCAGTTT	55	132
101	Xicscx101	GGAGAAGAAGAGGAGAAGAAC	TATCTCACACCGACGATACTT	54.5	151
102	Xicscx102	TTCTGCTCTGAAGACTCCAT	GAATGCTCTGATCGTCACTC	55.5	149
103	Xicscx103	ACAAGTTTACACACAGGCAAT	ACATTTAAACTACCCCTGCTC	55	150
104	Xicscx104	CAGAGAAGGAGGCTGAGTG	CTGAAGACTACATGCCTATGG	55.5	141
105	Xicscx105	CACTCTAGGTCCCTGTCGTA	ACTGCCATACACGTTGAGAT	55.5	139
106	Xicscx106	GGACATCTAACAGAAAGAGCA	GACTACTGGCTTCTTCATCAC	54.5	152
107	Xicscx107	AAATCTTTGTTGCTTTGCTC	GACTCGGTACTCATCGTGTAG	55	151
108	Xicscx108	TAAAGAGCCAAATGAGAAATG	GTTCTCTCTCACAGTCACAGC	55	133
109	Xicscx109	GATTCTTTTCCCTGGTTTTT	TTAAATCCTCGTGAGTAGCTG	55	154
110	Xicscx110	GCCCAAAGAAGAGTATTTGTC	AGCTAGTTGATTCCTCCTCAC	55.5	148
111	Xicscx111	ACCTTTGTGATCACTTGAATG	CATATAAACCCTTCGTCCAG	55	154
112	Xicscx112	CATGGCAAAAACTTAGACATC	TTATAAGGGAGGCTCTTTCTC	55	138
113	Xicscx113	GAAATGACAGACAAGTTCGAC	CAGTGGGTCTTCTTCTAGTGA	55	180
114	Xicscx114	GAGATATGAGCAACCCTAACA	GATCAAGGTCATTAAACCACA	54.5	166
115	Xicscx115	CATACACACACACACAAGCA	TCCATCTAACATGCATTCATAC	55	163
116	Xicscx116	CCGAGTATGAGCTTATTTCTTT	TTGTTCCATGACAGAAGATTT	55	147
117	Xicscx117	TAAACGTGCAAAGAACAGATT	ATTTCACCATACCTTCCTTTC	55	152
118	Xicscx118	CTCCATCGCATCTCTCTCT	ATTCTTGTCGTCATGAGATTG	55	169
119	Xicscx119	AAAAGGATTGCATCATCTTTC	GAGTGTACGTCTGCCACTG	55.5	201
120	Xicscx120	ATGTAGCTTCTTGAGCAGATG	ATCCTCCTCCTCCTCCTC	55.5	150
121	Xicscx121	AGTGGATCCGAAGTAGGTGT	GAATCGAGGATGGCCTAC	55.5	138
122	Xicscx122	GTAGGCCATCCTCGATTC	CTCCTCGACCTCATTTATGTA	55	130
123	Xicscx123	GAGATGTTCGCCTACATAAAT	TGCTGATTCGTTTATACTGGT	54.5	158
124	Xicscx124	TCCTCCCCAACACTTGTC	TGTATGCGTGCACAAACC	57.5	167
125	Xicscx125	AAAGGAAATAACGGAAAAGAC	GATACCAATTGTTGGTTCTCA	54.5	144
126	Xicscx126	ATGGTTTCAACCCAAGATAAG	AGGCCTTTACGAGAATGTAAT	55.5	119
127	Xicscx127	CTAGTTGAGTGGGAGTTGTTG	TCCATAGCTTTACCCCTAGTT	55	165
128	Xicscx128	ACATGATTTTTCTGCTAATGG	GATACTTCTGGTGTGTCTTGC	54.5	173
129	Xicscx129	CATACACACACACACAAGCAT	TCCATCTAACATGCATTCATAC	55.29	163
130	Xicscx130	CCGAGTATGAGCTTATTTCTTT	TTTGTTCCATGACAGAAGATT	54.76	148
131	Xicscx131	TAAACGTGCAAAGAACAGATT	ATTTCACCATACCTTCCTTTC	54.855	152
132	Xicscx132	CTCCATCGCATCTCTCTCT	ATTCTTGTCGTCATGAGATTG	55.325	169
133	Xicscx133	AAAAGGATTGCATCATCTTTC	GAGTGTACGTCTGCCACTG	55.515	201
134	Xicscx134	ATGTAGCTTCTTGAGCAGATG	CACATCCTCCTCCTCCTC	55.105	153
135	Xicscx135	AGTGGATCCGAAGTAGGTG	GAATCGAGGATGGCCTAC	55.255	138
136	Xicscx136	AGTAGGCCATCCTCGATT	CTCCTCGACCTCATTTATGTA	54.54	131
137	Xicscx137	GAGATGTTCGCCTACATAAAT	TGCTGATTCGTTTATACTGGT	55.195	158
138	Xicscx138	TCCTCCCCAACACTTGTC	TGTATGCGTGCACAAACC	57.165	167
139	Xicscx139	AAAGGAAATAACGGAAAAGAC	GATACCAATTGTTGGTTCTCA	54.725	144
140	Xicscx140	ATGGTTTCAACCCAAGATAAG	AGGCCTTTACGAGAATGTAAT	55.28	119
141	Xicscx141	CTAGTTGAGTGGGAGTTGTTG	CCATAGCTTTACCCCTAGTTC	54.9	164
142	Xicscx142	ACATGATTTTTCTGCTAATGG	GATACTTCTGGTGTGTCTTGC	54.685	173
143	Xicscx143	GAAATAACGATTCTACCTCTGG	CATAAGCGTTAGGAGTCAGG	55.305	190
144	Xicscx144	AGCAACAATCAGGTATCTCAG	TGTGACTTTCTTTCCCAAGTA	54.785	160
145	Xicscx145	AGGTTCCGGTATGGAGTC	GAACAGTACTGCACTTCCAAC	54.84	151
146	Xicscx146	GAACTGGAAAGAACCAGAAAT	AAAAGGTTCTTCATCCATCTC	54.99	156
147	Xicscx147	GCAAATCTGTTGCAAATAATC	CAGGATGAGCAAGACAATG	55.075	159
148	Xicscx148	ACAAAGTTAGGAAAGGGAAAG	GAGTGATGCCAAAGGTATGTA	55.25	151
149	Xicscx149	TCGAAGCTTATTGTTCTCTTG	CCTTATCCTCTGGTCTACGAT	55.035	148
150	Xicscx150	GAAAGTAAGTTCGAGATTGAGC	ACTAGAACAGCATGGACACTG	54.93	148
151	Xicscx151	ATATTCAGGCCAATTAGAACC	ACTGGAGTCAGAGTTGGAGTA	54.455	141
152	Xicscx152	GTGTGAATAATGGTGTTGGTT	TTGCTGGTATTTCACGATACT	55	143
153	Xicscx153	CTGCAAAATGATAAACAAGAAG	TGTTAGCACAAAATGATCAAG	54.25	165
154	Xicscx154	CCTTCTTGTTGTCTATGTTGC	GATTGTTAACGGTCATTGTTG	55.3	165
155	Xicscx155	GTGAGACAAAGCCAAATGTAG	GGTACTTCCTTCTCTTCAGGT	54.5	151
156	Xicscx156	GACATAGCCAAGCAGATAGTG	GTCTCACCTCAGCCAGTCT	55	156
157	Xicscx157	GCGGACGTCATAGCAGTC	CCAAAGCCTATTGTCTTACAT	56	131
158	Xicscx158	GTGGCTCTAAGCATGTAGGTA	CTCAGGTCCTTTCTCAACTAAG	55	154
159	Xicscx159	GTGAATTGAAGGCACCAG	CATCATCATTGAAGAACGAAG	55.5	212
160	Xicscx160	ACTACAAATTCCGTTTTTGCT	AATGTCTATCAAGACCCAGTG	55	146
161	Xicscx161	AAGTTCATCAAGATGACTCCA	TTACGAGAATGGAATTGAATC	54.5	143
162	Xicscx162	GACATGTCACATTTAGTGCTG	ATTTCTCTGCTTTGCTTTCTT	54.5	155
163	Xicscx163	GTGAATTGAAGGCACCAG	CATCATCATTGAAGAACGAAG	55.5	212
164	Xicscx164	GGTGAGATATGGTTGTATGGA	GGATATCGTGGGCTATTTACT	55	155
165	Xicscx165	AGTTTCCAAACAAAACCAATC	GGAGTAGACGAACAGACCAA	55.5	141
166	Xicscx166	AGCATAATAAAAGGTCCAACC	CATTGCTCACAACGGACT	55.25	156
167	Xicscx167	GGTGAGCATCTTGTCAAATAG	AGGGAATGAGCAGGACAC	55.5	169
168	Xicscx168	CGAGGAGACGAGGACGAC	CAAACCTATCCCCTCTCTCT	57	213
169	Xicscx169	CGGTTGAGTAGGGGAATC	TTTAAATTTCATGGACACTCG	55	150
170	Xicscx170	GGTAGTCATTTTCGGTCTTCT	GAAAGCAAGGGCAGACTT	55.25	152
171	Xicscx171	TCCTAAGAATGTGACGAAGTG	GAGCTTGAGTTTTGTGTCAAG	55.25	193
172	Xicscx172	CAGCGTCAGAAGATGGAA	TCTATGCATGAGGAGCAATAC	56	148
173	Xicscx173	AATAGGATTTTCACCCAACAC	CTGTTTGGTATTCCAATCTTT	55	182
174	Xicscx174	GGAGTGAGATACAACTGATCG	CACTCGAAAAAGACGATGTAG	55	149
175	Xicscx175	ACACGTATCTACACGCATCTT	TAACGGATAATGTTTTTCTGC	55	158
176	Xicscx176	ATAAAACGTGACCATTATTCG	GTGTTTACCGGTTTGGATAG	54.5	176
177	Xicscx177	TCTTGAAAACCACACCTACAC	CCTCGTTAAGCTCGTTAAGAT	55.5	143
178	Xicscx178	CAGGTAGAGATAGGAAGCACA	AGTGTGTGTAAGAGGCACAAC	55	136
179	Xicscx179	CTACGGAGTGAGATCTGCTAA	AGGAAGATTTGAGCTGTACCT	55	166
180	Xicscx180	ATCCTCATGGTTAGAGGTTTC	CTATGAATGAGTCGGAGATTG	55	134
181	Xicscx181	ATTCACCAATTGTTGTGAGAG	AGAACATACCAGATATCCTTGC	55	172
182	Xicscx182	AGGTCTGACTCCCTCCAC	AAGAAGACACACCATTGACG	55.5	176
183	Xicscx183	ATCTCCACCGTAATAATTTGG	AATTAAAGAGATGCACAGACG	55.5	176
184	Xicscx184	GGATCAGCAACCTAAAGAAGT	CTTCTCAAGGGATGTACAGAG	54.5	167
185	Xicscx185	CAGTTTCAAGGGAAAAGAGAT	TCACCAAGTGTCCATACTTCT	55	154
186	Xicscx186	CAAAATCATAAGTGGAGTTGG	ATCTCCCCAATATCTGTGTTT	55	146
187	Xicscx187	TCGTAGGAAATTAAATGCTCA	TAAGCACTCGTGAAACAATCT	55	168
188	Xicscx188	GGAGGAAGCAAGCAGCAG	CGAGGGAAATACTTACGCTAC	57.5	148
189	Xicscx189	GTAGTCGAAGCAGAGGTTCTC	TTTACTCTCCTCCCGATATTC	55.5	151
190	Xicscx190	GTTCTTCTTCGGGTTCTTCT	ATTTTCACCAACTTCAACTCC	55.5	152
191	Xicscx191	CCAATTCACCTCAAATGTGT	GGAGCAATAATCATCATCAGA	55.5	153
192	Xicscx192	GATTATCAACCTCACAACGAC	CGTAACCTCTTCTTCTTCCTC	55	153
193	Xicscx193	ATTCGTATTGGGTCTTAATGG	TTAGAAGGAGTAGGAGGGAAG	55.5	160
194	Xicscx194	ATACAGGAAACGAGAGAAAGG	CCCTTCCAAGTAGAAGGAGT	55	149
195	Xicscx195	TAGTTCCACGATAGCCTTACA	GAGGAGGAGGAGAGAAGAAC	55	151
196	Xicscx196	CCAGGGAGAGTGAGAGAGA	GTCGTCTTCGTCCAGACA	55	155
197	Xicscx197	CCAGGGAGAGTGAGAGAGA	GTCGTCTTCGTCCAGACA	55	157
198	Xicscx198	CAAGTAGATCGATTCATCCAG	GTTTTTAGCCCTCCAAGTAAA	55	137
199	Xicscx199	TGTGAGAGGTGTAGGATGAAG	GGTGATCATGCCTAGTCTAAA	55	159
200	Xicscx200	TCTAAGACCTGAGAACCCATC	ACGATAGCTAGACTGAGCAAG	55	146
201	Xicscx201	GAAGGCATCTATGTGTTGCT	TCCACACATCACCAGGAG	55.5	186
202	Xicscx202	CATCTACGTGTTGATGAGGTT	ACACATCACCAGGAGCAC	55	178
203	Xicscx203	TATAGAAGTAGTCGCCGCATC	AAGGTAGCACCTCCCAATAC	56.5	140
204	Xicscx204	GACGGAGGTGTAGGTGAAC	TGAAGGACATGAGTAGCAAAC	55	148
205	Xicscx205	GCAATAAGAAGAACAGACGAA	CTTATATACCTAAGGGGTGACG	55	135
206	Xicscx206	TATCTTTTCTCTTCCCCTCTC	TTTGACATACCAGATGTCCTT	54.5	236
207	Xicscx207	CTGTGATGGTTCCTTCTCTTT	ATCATCTCTTGCGTCCATAC	55.5	159
208	Xicscx208	TTGTACAATGTGTTGTGTTGC	CCACTAGAAAAATCTTGACCA	55	157
209	Xicscx209	TGTTGTTGTTGTTGTTGTTGT	TCATGGTTTTACCTACCTTCA	55	152
210	Xicscx210	CATCTATGTGTTCGACGATG	CACTTTCTTCTCCATTTCCTC	55.5	152
211	Xicscx211	CTGTGATGGTTCCTTCTCTTT	ATCATCTCTTGCGTCCATAC	55.5	159
212	Xicscx212	TTGTACAATGTGTTGTGTTGC	CCACTAGAAAAATCTTGACCA	54.75	157
213	Xicscx213	TGTTGTTGTTGTTGTTGTTGT	TCATGGTTTTACCTACCTTCA	55	149
214	Xicscx214	CATCTATGTGTTCGACGATG	CACTTTCTTCTCCATTTCCTC	55.5	152
215	Xicscx215	ACATTTCAACTAGGCCTTACC	TCATTGTAATTGATGTGCTTG	55	144
216	Xicscx216	AGTTGGTATCTACGCCATAGG	GGTTCGACAAGTGCTACAATA	55.75	150
217	Xicscx217	GTCAAGGTAGCCCATCATC	AGCCTAGTTCTTCCATACGTC	55	183
218	Xicscx218	TACTCCTATTTGGAATGCTCA	GATTTGGCTGGTCTTATCTC	54.5	204
219	Xicscx219	GGTTTGCTGATGGTCTGTAT	GTCACATGTGGAAGATGAAGT	55	150
220	Xicscx220	CTAACGAGCAAGTAACGGTAA	TGTACTACAACTGGAGGATGG	55	140
221	Xicscx221	GCCTCTTCTCCTTCTAGAGC	AATGCAGGTCTGATTTGG	54.5	198
222	Xicscx222	GTAGTGCGCCATTAGTAACC	ATGAATCTATGGTGCAAATGA	55.3	150
223	Xicscx223	GCAGACTTGAAATCAATGG	CTCCTGACTTAGAGTGAAGCA	54.5	159
224	Xicscx224	CAGGGTGAGACTATAGGAGGT	AGATGAGATGGGAGGACAG	55	144
225	Xicscx225	TTTGCTGCTTGTGTCTTAAAT	GTTGTGTCTGATGAAGGTTTG	55.3	177
226	Xicscx226	AACACACTTTATGGCGACTC	ATGATCAGCCGATATCTCAT	55	137
227	Xicscx227	TGATTGTCTAACATGTGATCG	CTGAAGATCAAGATGAACCAG	55	127
228	Xicscx228	TTCGGTATATTTTTAGTAAGTGC	CCTGAATAAAGTATAGCTCCT	51.5	297
229	Xicscx229	AGAGTGTGATGCAGCAATAGT	ATTGACAACCCCTTTATCGT	55.5	149
230	Xicscx230	CGGGATTAATTGCTTGAAC	TGCTTAGTAGTTGATTTAGTTGA	54	216
231	Xicscx231	TCAACTAAATCAACTACTAAGCA	GATATCGATTTTGGGTTAGTG	53	154
232	Xicscx232	CACCACCAGCTAGACCAG	TCTGACCTCCTATAGTCTCACC	55	149
233	Xicscx233	TTGTTGTGTGGTGTTGTCTAA	TAGTGCGATTATCACAGTGC	55	147
234	Xicscx234	CGGGATTAATTGCTTGAAC	TGCTTAGTAGTTGATTTAGTTGA	53.5	216
235	Xicscx235	GTGTGTTCTGTAGTCCCCATA	GCTACAAGACAAGGACACATT	54.75	149
236	Xicscx236	CTGCTAGCATTCACACTTCAT	AGCCAGAGTATTTTAGGGATG	56	157
237	Xicscx237	TCATAATATGGCTATCCAACAA	TCAACATCTACCCTACACCAG	55	210
238	Xicscx238	CTGAGGGTATGTACCACTAGC	AGGGAAAACTCAATCCATTAC	54.5	152
239	Xicscx239	GTGTGTTCTGTAGTCCCCATA	GCTACAAGACAAGGACACATT	55	151
240	Xicscx240	AGACGGCTAAACAATCAACTT	CTCCTTGTTGGAATAGGAAAG	56	155
241	Xicscx241	CTTCCTTCCTCACCCTAGC	GTGGAGGAGTAGCAGCAG	55.5	138
242	Xicscx242	CCTGCTACTGTTGTTCTCCTC	ACGAGTCGACGTGAGTTAAG	56.5	162
243	Xicscx243	TAATGCAAGTTTTGACAATCC	AAACTGAATACAAGCACTCCA	55	148
244	Xicscx244	CTCATCCCTAAAATACTCTGG	AGGAAGGAGGAGAGAGGAG	54	200
245	Xicscx245	AACTATGCAGATGAGGAGGAG	AGTATACCTGTCGGGGTTG	55.5	180
246	Xicscx246	GTTCCTGTTTTTGGATCTTGT	ATGTAGCCGAGCGCCTCT	58.5	106
247	Xicscx247	AGACGGCTAAACAATCAACTT	CTCCTTGTTGGAATAGGAAAG	56	155
248	Xicscx248	CCTGCTACTGTTGTTCTCCTC	ACGAGTCGACGTGAGTTAAG	56.5	162
249	Xicscx249	TAATGCAAGTTTTGACAATCC	GAATACAAGCACTCCATCAAC	55	157
250	Xicscx250	CAAAGAGATGGGGTTATTTTT	GGGTGAGGAAGGAAGGAG	56	167
251	Xicscx251	CAAAGAGATGGGGTTATTTTT	CAGAAGGAGGAGGAGGTG	55.5	200
252	Xicscx252	CTCAACTCTCTCCCTCACAC	GTGGTTCAGGGTTCAGGT	55.5	199
253	Xicscx253	AGTGTAAAATCATCACCGTTC	CCCCCTCCATCTATCTATCTA	54.5	152
254	Xicscx254	CGTTCCTTTTCTATCGTTTTA	GCATCATTTATGGGTTGTATG	55	204
255	Xicscx255	TCATCCGATGTATAAATTTCC	ATAACCTCAAAGAAGGACCAA	55.5	150
256	Xicscx256	ATCGGTTGAACCTAAGTTTTT	TGTGGCTATGTGAAGACTCTC	55	140
257	Xicscx257	GGCTGAGGGTATGTATCACTA	TAGTAGTGGGGGAGAAACATC	55	147
258	Xicscx258	CGCGCTACTAGTAAGTTGGTA	CGGAGTCAGAGTATTTTAGGG	55.5	146
259	Xicscx259	TCATCCCTAAAATACTCTGACTC	AGGAAGGAGGAGAGAGGAG	54.5	199
260	Xicscx260	AACTATGCAGATGAGGAGGAG	ACTCTGGCTTCCCTAACAAT	55.5	176
261	Xicscx261	GTGCCCTGATCGTCACTC	TTCTGCTCTGAAGACTCCAT	56.25	135
262	Xicscx262	CTCGAACCTCTACCCTAGTTC	TTTTCTTCGATCTTCTCCTCT	55	151
263	Xicscx263	ACTTCAGCTTCTCCTTTTGAC	ACTAAACATCAAGATGCACCA	55.5	163
264	Xicscx264	AGGAATCTCAGCGGAGTAAC	GATTCACGACTGAAGAACAAC	55.5	154
265	Xicscx265	TTCATCCACATCTTCTACAGG	TGCTTTGACAATAAGCAGACT	55	151
266	Xicscx266	CTTCGTCCTCAGGAACTCTAC	TGCTGCTGTTGTGTCAAG	55.5	197
267	Xicscx267	TTAAAGAAAGGGCAATTAAGG	GATAAAGGCTACAGGAAGACC	55	137
268	Xicscx268	AACCAATGTAGATGGTGAGTG	TAAGAGAAAATTGACCAATGC	55	152
269	Xicscx269	TCTAGTGCTAGATAGCGAAGC	TAACATACCAGATGTCCTTGC	55	180
270	Xicscx270	CAGTACCTCTGACGATGACAC	GCTCATCCTCCTCCATCT	55.5	149
271	Xicscx271	TCCTCTCAACAAGTCATTTTC	AGGGTACTCCTGCTACAATTC	55	153
272	Xicscx272	TTTAACAACATCACAATCACG	AAGCCTCTCATGTGAACAATA	55	148
273	Xicscx273	GTATTGACAACCCCTTTATTG	TGATGCAGCAAACTAGTGTAA	54.5	141
274	Xicscx274	TTCTCTTCTCTTTTCAGCAAG	TCACTAATCTTTCCAAGCAGT	54	152
275	Xicscx275	TCCTCTCACATACTCTTCTCG	TCCACTTGTATGTCTCCACTT	55	161
276	Xicscx276	TTCATCCACATCTTCTACAGG	TGCTTTGACAATAAGCAGACT	55	151
277	Xicscx277	CCTGCAGATAAAAACCACTAC	CGACTTGTGTGTGACAATATG	54.5	150
278	Xicscx278	CCTACATTTTTAACTAAAACACC	GAGAGGTACTCCTCCCTCCT	54	180
279	Xicscx279	AGAACAGATCTGAATGGAGGT	TCAGAGGTGGAACGGACT	55.75	177
280	Xicscx280	TAGCTAGCCCCGTTAACAC	CCAAGGACCAGCAGTACC	56.05	152
281	Xicscx281	CTGGTTCCACAGTTCACATAG	CCTACATCGACCTCACTGG	56.75	152
282	Xicscx282	CTAAGCTCGAGGACTATCTCC	GGACGGTTTAATTACATCACA	55	159
283	Xicscx283	CCTACATTTTTAACTAAAACACC	AGAGGTACTCCTCCCTCCTT	54	179
284	Xicscx284	CATGGACTAGTACGAATTGGA	CCGTATATAAAGGAGCAAGG	54.5	183
285	Xicscx285	TGGTCTCCCTATACCTTTTTC	GGACCAGGAGTTACCACTAAT	55	142
286	Xicscx286	TGTGGCTAGCAAGTTTTAGTC	AGAGTGCATCCATAAATGAAG	54.75	154
287	Xicscx287	TCCTTACTGCTGGTGCTCT	GCGTCCGTGAGCTAACTA	55.5	164
288	Xicscx288	ATACGTCTATCGTCAACCTCA	CGGACACTACATTTTTCTCTC	54.5	202
289	Xicscx289	AACCCTTTTTGTCTTTTTGAC	CAGTTCCTCGATAAACTAGCC	55.5	147
290	Xicscx290	CGATTTTGTTCTTACTTCCAA	TAGATTTGGATGCTTTTTCAC	55	150
291	Xicscx291	TCAAACACCTTTTAGCTTTCA	ATGTGGTCCAACTCACAGTAG	55	145
292	Xicscx292	CTGAGGGTATGTACCAGTAGC	AGAGAGTAGAGGGGGAGAAAC	55	162
293	Xicscx293	CAAGAAGGTAAAGAAGCTGACT	ACCCAATAAGGGAATATGATG	55.25	150
294	Xicscx294	TAATCTGCGGTTTCTTTCATA	GCTAGTGTTGGTGGTGATTAG	55	184
295	Xicscx295	TATATAGTGGAGGGAGGAAGG	GGAGAGGTTGAGGAAGACTC	55	175
296	Xicscx296	CATGACACCTCCTCCTCTC	CGTTCAAGACACGTACAGC	55	175
297	Xicscx297	ACTATGATTAGTACGGCAACC	GTTCGTCGAAGAATAATTGAG	53.5	152
298	Xicscx298	GACTCAAAAACGAAAACGTC	ACTATGATTAGTACGGCAACC	54	150
299	Xicscx299	ATGATATGGAAGGATGGAACT	ATCGTACGCAAACTAACAAAG	55	155
300	Xicscx300	TATATAGTGGAGGGAGGAAGG	GGAGAGGTTGAGGAAGACTC	55	175
301	Xicscx301	GAAGCCACACCTGAGTCC	GAGGTTGAGGAAGACTCCAT	56.25	150
302	Xicscx302	AGGGATTTAATGGTGAAAATG	GATGCACCACACATCTCTAAT	55.5	146
303	Xicscx303	TGCTACTTCCTTAGCAGCAG	AGTAATGGGGGAGAAGTATTG	55.5	175
304	Xicscx304	GACCATAGTGACCATAGCAAG	GAATGACACATAGTAGCGTAACA	55	159
305	Xicscx305	GCTAGTTCAGTTTGGGTTTCT	GCAGAGTTGCTCATACTCAAA	55.5	159
306	Xicscx306	TGTTTGTTGCTCTCTCTCTCT	ACACCTGATAACTTCCCATCT	54.5	158
307	Xicscx307	CGAAGGTGATGTAGTATGCTC	ATCTTCCTCCTTTCCTTTCTT	55	126
308	Xicscx308	GTAGTGTAGTTGTCCCCTGTG	TTCCTTTCTTCTTCGTGAGTT	55.5	207
309	Xicscx309	CAGGATACCTAGCAACATGAA	CGACAACAGTAATACAACAACC	55	154
310	Xicscx310	TCAACATGGTATCAGTTTTCC	GGATGGAGAGGGGGATTG	57.5	136
311	Xicscx311	GAGGATGAAGTTGGTGAAGTC	CAGTGGCGCCTGGAAGTA	58.5	136
312	Xicscx312	AGCATCATGGAATTGTTAATG	GTTTCACGATATGGAGCTGT	55	137
313	Xicscx313	TTCTCATCTCAATCCATCATC	CCATACGGACACAATATAGGA	55	165
314	Xicscx314	CCCAAAGAATCAACTAAACTG	AAATGGATCTGGAGAAAGAAG	54.5	170
315	Xicscx315	TGTTGTAGCATAAGGGAAGTC	AAATGGATCTGGAGAAAGAAG	54.75	134
316	Xicscx316	CCAAGACTTTCACAAAAGAAA	GCCTCTCAGAAACCTAAAAAT	54.75	143
317	Xicscx317	CCACTTTCCTTTTCCATAACT	ATTTCCACACATCACTGGTT	55	151
318	Xicscx318	CATGTAGGGAAGTCATTTGTG	AGTGGGAGAAATAATTGAAGC	55.3	149
319	Xicscx319	CACAAACCCTAACAAAGCTC	AAATGCTAGGGTACTCTGCTC	55.25	150
320	Xicscx320	CAAATGTCAGAGAGGAATCAG	GTAAAATAGAGGGGGTGAAGA	55	133
321	Xicscx321	CTCAGATTCGACTTTTCCAA	ACACACACACACACACACAC	54.5	204
322	Xicscx322	TGTGTGTGTGTGTGTGTGTC	CTTCCAGAGGCGGTTGGT	58	300
323	Xicscx323	TAGACCGATAGTCAACCTGTG	TCGTCATCCTAGTACGACATT	55	124
324	Xicscx324	TAAGGAGGTCAAGGATTTTCT	AAAGCGACTCAAGATCTTTTC	55.25	151
325	Xicscx325	TATGAGCATGAGAACAAGAGG	CATTTGAACTCCACTTTCG	54.75	150
326	Xicscx326	CCTCCTACAATGCAAATACAG	GTGCTACTCATTTGGGAACTA	55	148
327	Xicscx327	CCATGGATGAACCAACTAAT	TAATATGGAGGACCTCATCAC	54.5	202
328	Xicscx328	TTGGGTAATAAGTGTTGAGTT	ACATGCGTTAACAGAATGAGT	53.5	242
329	Xicscx329	TTCTACGAAGAAGGACAAATG	ATATCGACAATCACTCCAACA	55.25	145
330	Xicscx330	GCTTCTCAGAAAGGAAAAACA	CTCTCACGAAGAAAATTTGTG	30.5	158
331	Xicscx331	GTTCAAAATCATTAAGAGCA	TGTTTTGTTTCTACTTACACCA	51.5	156
332	Xicscx332	CCCAACCTCATACTCCTTAGT	CCATGCGTTATATGGTATTTC	55	143
333	Xicscx333	CCTGAACATTTTATTAACACCA	AGCCTTTTAAGTTGTTTCCTC	54.3	151
334	Xicscx334	CCTCAGGTTAGCTAATTGATTC	AGTGTAAAGCAGACCATCTTG	55	141
335	Xicscx335	AGCCCATATTACCTTGTCTTC	TACCAGCTTCTCTCATCTCAA	55	161
336	Xicscx336	ATGGATATGTTGGTGAAGATG	CATCTAGGGAGGAGGTCAAG	55.5	143
337	Xicscx337	GAAGTAAGGGGGAGAGAGG	CAGAGAACGCAGAAATAGAGA	55	153
338	Xicscx338	CCTGTCATTGACTCATTTATCT	CCCAGGCTCCTGTAAAAA	55	156
339	Xicscx339	TTAACTTGTCCGAGAAATGAG	GATGTGGAACTTATCATGGAA	54.5	141
340	Xicscx340	ACGACTTACTGTGTCCTGCT	CATATCACGAAGAACGTGTG	55	183
341	Xicscx341	AGTGGGGAATTACTGTAGCTT	TAAATCTCATCCAACCCATC	55	157
342	Xicscx342	GATCCACCATCTAGTTGCAT	AGTCCACAGATACAACCCTTC	55.5	152
343	Xicscx343	GATCCGTAGATCAACTTGTGT	AGGAGTAGGAAAGGAGGAGTC	55	145
344	Xicscx344	TCCCCCTGTCATAGAATTAAC	CTTGTGCCACTGGCCTAT	56.5	143
345	Xicscx345	ATAGGCCAGTGGCACAAG	ACTGACACCCTCCCACTC	56.5	157
346	Xicscx246	AGCGTGTAGCAGTGCTTG	CAAACCTATCCCCTCTCTCT	55.5	154
347	Xicscx347	GGTTCACCATGAATATTAGCA	AAGCTACAGTAATTCCCCACT	55	183

## Sheet: Table S5
Table S5 A list of 617 SSR primer pairs based on the 2.5 Mb sequences extended from marker Xicsn18 toward Pm61
Number	Marker	Forward primer (5'-3')	Reverse primer (5'-3')	Tm (℃)	Size (bp)
1	Xicscx348	AAATATAGGAGGTTCCAGCAG	TTCCATTTTCTACAAAGGTCA	55	150
2	Xicscx349	TCCTTTCTTCTTCTCCTCTTT	CTCGACCCTCTACCCTAGTT	54.5	152
3	Xicscx350	GAGGAGAAGAAAGAATAGAGGAG	TATCTCACACCGACGATACTT	55	138
4	Xicscx351	TTCTGCTCTGAAGACTCCAT	GTGCCCTGATCGTCACTC	56.25	147
5	Xicscx352	CCGACCTAGCCTTGCATC	CCTGTAGGGATTTTTCTTTTC	57	102
6	Xicscx353	ATACGGGAAAGGAGAGAAAG	CTAGGAGTCCTTCCAAGTAGC	55	156
7	Xicscx354	GGTGGTCGATATCACTTCTCT	GAAGTGTCCTCTCTTTTGTCC	55.75	150
8	Xicscx355	AGGCAAAAAGTATGATGTGAC	GAAGTACATGGTTGCTTGAGA	54.75	150
9	Xicscx356	CGATGCACCTAGTCTCATTTA	ATAGTGTACTCAACGCCACAC	55.3	159
10	Xicscx357	GGATACTGTAAGCGTGCTAAA	TCCGGTCCTTGAAACCAG	57.5	220
11	Xicscx358	GTACGAGAGGAAGGAAGAAGA	CCCTTTTCTACTAGTGCTCAG	54.5	295
12	Xicscx359	GGAAGTCGGCGGTCTAGG	CCTGTAGGGATTTTTCTTTTC	58	205
13	Xicscx360	CTATCCACCAACAGTCTGAAC	GTCTTCTTCCTTGGAGACAAT	55	185
14	Xicscx361	AGGGAGAGGTTGATGAAGAT	TATATATAGGAGGGGTGAGG	53	169
15	Xicscx362	TATCGATCTAGGTGACGTTGT	CCTAAGCAGGCTACGAGAC	55	175
16	Xicscx363	TGATAAGGATTCCAAGATCAA	ATGTTGCTTTTAATGTCGAAG	55	131
17	Xicscx364	ATACAGGAAAGGAGAGAAAGG	CCTTCCAAGTAGCAGGAGTAG	55	148
18	Xicscx365	GACCTTTCGTATACCCGTAGT	TATGAGCATGAGAACAAGAGG	55.3	162
19	Xicscx366	TGACCTTGCTACTACGGTAAC	GTAAACTCCGGACTATGCTCT	55	181
20	Xicscx367	GGAGAAGGAGGCTGAGTG	TCTGAAGACTCCATGCCTAT	55.5	150
21	Xicscx368	ATGGCATTGATGAAAGTACAG	GAAACAGTTCACCACAGAAGT	55	132
22	Xicscx369	CAACAAAATACTTATGGTTGC	TGAAAACTAATGGCACTAACAG	54	158
23	Xicscx370	GTATCCCCTACCTCTGAAGTG	TTCAGCAGTATGCTTCTATGC	55.5	148
24	Xicscx371	ACTTTGTTAATTTTGGGTTG	ATAGAACAATTCGGGGAAAAC	54.5	147
25	Xicscx372	ATTTGTACGGGAGAGAATGAG	GGTTTCTGCCTTTCTGGA	56	150
26	Xicscx373	TTTTGTTTGACTTCATCCCTA	TACAACCGTCCATTTTGTAAC	55	149
27	Xicscx374	TAAAGATGATATGCTGGCTCA	GCATGTGATCATTTTCTTTTC	55.5	154
28	Xicscx375	GAGTGCCTTGATCGTCATT	TTCTGCTCTGAAGACTCCAT	55.5	143
29	Xicscx376	TTTCTCCTCTTCTTCCTCTTC	GAACAATGAATTAGGCAAAAC	54.5	161
30	Xicscx377	GATTGATCCGAAGTCCTAACT	CAGATATATATTGGCGTCAGC	55	149
31	Xicscx378	CGTGAATTTATTTTTGCTGTAG	GATCTGTTTCCTTTTTCCATC	55	159
32	Xicscx379	AATCGGATCTTCGTGGAG	TTAGGTGTCCTTGATTTATCG	55.25	161
33	Xicscx380	CCAGGTTATCACAAAAGAGGT	CTTCTAATCCAGATTGTGCTG	55.5	161
34	Xicscx381	TTTTTGCTGTAGCTAAACTTTG	GATCTGTTTCCTTTTTCCATC	55	149
35	Xicscx382	CCTATAATGGCTTGAAGCAG	GTACAGGCTGCACAGTGTATT	55	154
36	Xicscx383	CTATAATGGCTTGAAGCAGAC	CTGAAACACAAGAGAGAGCAC	54.5	131
37	Xicscx384	CGATTAGAGATGAGGTCGAG	GGGTAGTTAGTCGTTTCCAAT	55	148
38	Xicscx385	GAGCTTAGTGTTTCTCGTCGT	ATGACAATCGTGAAGTATTCG	55.5	150
39	Xicscx386	CTCCAAGTCCATGCTAAATAA	AGGTCACAAAGGATTAGCAAC	55.5	150
40	Xicscx387	GCCCAGCGACTTGTTCTT	GTGAGGACCACTACGACCT	57	152
41	Xicscx388	CCCGTTGTCTTATCTCCTATT	AAAGGGACATAGATGTCATACC	55	149
42	Xicscx389	CCTTGTGTGTAATTTTGATGC	TCATTAGGAAAATGCTCTCTG	55.5	152
43	Xicscx390	ACCAACTATACAAGCAAGCAG	GCTACACTCCGAAGAGGTG	55.5	146
44	Xicscx391	TGATCTGAAGTCCTAAAACCA	CAGATATATATTGGCGTCAGC	55	146
45	Xicscx392	GGGCAGAGACCTATCTCATAA	GTGATTTATCACTTGCCTTTG	55.5	155
46	Xicscx393	TAATTTTCCCTTAGTCGGATT	GCATATAAAGGGACAAGCATT	55.5	153
47	Xicscx394	GCGATGAATGGCGTAATC	TGTCAGAAGGAGCTCTATCAC	56.5	153
48	Xicscx395	ATCAAACCTCCACCACTGT	TTAGGTGTCCTTGCTTTGTT	55	230
49	Xicscx396	ACAAAAGAGGTAGCGTGATTT	CTTCTAATCCAGATTGTGCTG	55.5	152
50	Xicscx397	GGTAATTGGTACGGGTGAG	AGGAGAAGACGAGCAAGACT	55.5	171
51	Xicscx398	TAGCCTATGACGTGAGCTTAG	GCATAAAGAGCACGTAAATTC	54.5	153
52	Xicscx399	TTTTAAGAAGGGGGTCAATAC	TACTACATTTGCGAGTCCATC	55	167
53	Xicscx400	TGATGTCTGAGGTAGGAAAAA	CACAAAACTGACTCTCTCTCG	55	161
54	Xicscx401	GGAGAAGGAGGCAGAGTG	CTCATCAACCTTCCGAACT	55.5	146
55	Xicscx402	TTCCTTTCTTTCTTCTTCTCC	CCTCTATTCTTTTCTTCTTCTCC	55	149
56	Xicscx403	ATCGGAGCAGAGCAGTCT	TTCGATTTTGTCATACACCTT	55.5	213
57	Xicscx404	ATACCTTAAGGATGGTACGC	AGGAATAAATTCATCGTCCTC	54.25	152
58	Xicscx405	TAGTTCAGTTTCCGAGATTTG	GGCGGAGGAAATATCATATAG	55.25	130
59	Xicscx406	GAAGTGTCCTCTCTTTTGTCC	GGTGGTCGATATCACTTCTCT	55.75	154
60	Xicscx407	TTTTAAGAAGGGGGTCAATAC	TACTACATTTGCGAGTCCATC	55	167
61	Xicscx408	CTATGTTTGTCTTACGGTGGA	ATGTACACGCAAGTACGATCT	55	195
62	Xicscx409	TTCGGATAGATAAAGTTCACG	GGGTTCTAATGGCCTACTTC	55	154
63	Xicscx410	AATTAGGCCCATCCAAATTA	GGACAGAGGAGGACGAGT	55.5	129
64	Xicscx411	AGAAGAAAAACAAAAGGGAGA	TTCTCTAGATGGATGGATGG	55	150
65	Xicscx412	ATGAGCTTGATTCCTATTGGT	TCTATCTCGTGGGCTCTTT	55	149
66	Xicscx413	TAGGCCTATTTGATTCAGTTG	TAGTCGTATTTGGTGGAAATC	54.5	150
67	Xicscx414	CAGCGTTTATGTGGCTGT	GGACAAAAGAGAGGACACTTC	55.75	144
68	Xicscx415	AAACAAAACGTGTACCAAATG	AAGTGTCTTCGTTACCATCAC	54.5	159
69	Xicscx416	CTACCTTGACGAAAGGAAACT	GCTATTTTCCGGACTCTTATC	55	150
70	Xicscx417	GCCGGAGCAGGTCATCCT	CCACTCCTGCTGCCACTC	62.5	235
71	Xicscx418	CCGACGGAGTGGTAGCAG	AAAACTACTCGTCGTCGCTAT	60	153
72	Xicscx419	AAGGTAGCACCTCCCAATAC	AGTACGTAGTTCCCGCATC	55.5	136
73	Xicscx420	GGAGCAGAGAAAATAGATTACG	TACGTACCACAAGGAGAGTTC	54.75	182
74	Xicscx421	AACAGCGAAACTGACAAGTTA	GGGGAGAGAGAGATAAAGATG	55	156
75	Xicscx422	TACCAGATATCCTTTCTGACG	TCGTGAACTTTCAACTCTGTT	54.75	165
76	Xicscx423	AGGTTGACGAAACAAAGATG	GAAACCCTTGGACTTGTCT	54.5	153
77	Xicscx424	CAGACAAGTCCAAGGGTTT	ATGGTTCAGTGACTGTGGTAG	55	227
78	Xicscx425	AGGCGACGCGGGAGGTACAG	CCAGCTAAATATTCCCTAAGC	62	186
79	Xicscx426	CTTTCTCGTACCTGAATGACC	CACACCCTAACCCTAAGCTA	55.5	211
80	Xicscx427	GTTGTTTTTGTTAAGCACGTT	GTCTCAAAACTTCGTATGTCG	55	133
81	Xicscx428	GCCAACTCCCTCCTATCTAC	AGATGGAGGAGCTTCACG	55.5	257
82	Xicscx429	CTCTGGTCTGGTCGATTG	TGTACGTAACGCTAGCAAAAT	55	161
83	Xicscx430	GGTAGCTAACATGGCTGTTTA	TTGCATCGACTCTATATGGTT	55	149
84	Xicscx431	TTTCATCAAACCAGTTCAGTT	CTTGAATCATCATTTCATCCT	54.5	153
85	Xicscx432	ATGTTAGGTGGCACTAATTTT	GAATATGTGAATGAAGGCTTG	54	149
86	Xicscx433	AAAAAGGCTGAAGAGCAAT	ACGCTGAACTAATGAAGTGTG	55	149
87	Xicscx434	TAGGGTTCTTGATAGCTTGTG	TCAATAGATTCAACACACTCG	54.5	147
88	Xicscx435	TTGTTCTATGGGAGAATACCC	TCAAGTCGAGGTGCTTTAGTA	55.5	148
89	Xicscx436	TTTCATCAAACCAGTTCAGTT	CTTGAATCATCATTTCATCCT	54.5	153
90	Xicscx437	TGGCTGTTAGAGATGAAAAAG	GTTAAGCAACAAGCATCAAGT	55	152
91	Xicscx438	GACATACCCCACTCAGACC	GTGCAGCAGTCCTCCAAG	56.5	161
92	Xicscx439	CTAGTCAGATGCAGCAAATCT	AAGTGAAGCAAGAAGAAAACC	55	157
93	Xicscx440	CAGATGATCCGAACAGACTT	TATGCATGGAGTACCCGTAG	55.5	146
94	Xicscx441	TTGAATGAAGAGATCATGGAC	CTGCACGCAGGAGGAGAT	57.5	151
95	Xicscx442	TCCAGTGAGTCAGGTTGC	AACCACCACCACAGAACAT	55.5	205
96	Xicscx443	CACCCGATGGCGTTCTTC	GTGGAACTCCTGCATCTC	58	117
97	Xicscx444	GGATGACACGCCTGGGTA	GATAGTCGTCGGAATCCTC	57.5	197
98	Xicscx445	CAGCAGGAGTGGGAGCAG	AACTACTCGTTGTCGCTATCA	58	152
99	Xicscx446	ACCCGATGGCGTTCTTTC	CGTTGATCTTCCAGTTGC	58	171
100	Xicscx447	GGAGGCTTTTTATACCTGACT	GTTAGTGGGCTAGCTACAAGG	55	150
101	Xicscx448	GCTGATGCTGTTAGGTTGTAT	GAGAAATTTGATACGGATGTG	55	151
102	Xicscx449	ATGTGTTCAGCAAACAAAAAC	CTTACAATTCATGCTGATGCT	55.5	158
103	Xicscx450	TTGAATGAAGAGATCATGGAC	ACTCCTACAGGCCACCAC	55.5	256
104	Xicscx451	AAGGACATGGAGAGAGAGTTC	GCATCATCTACCACTCAACAT	55	164
105	Xicscx452	GCCTTTTCTAAGTTTTTGGAC	TAGTGATCAGCATGGATATGG	55.5	153
106	Xicscx453	TGGAAGTTGAGTTCAGATGTT	ATATCTATCCGACGCTACTGG	55.5	176
107	Xicscx454	AAGTGGTCGGTGTAGATGAC	CACGCTCCTAACCTAGCC	55.5	167
108	Xicscx455	AAGTGGTCGGTGTAGATGAC	GGTTCTTCGCCTACTTTGAG	56	196
109	Xicscx456	CACACGTGTATTACGATTTCC	TTATTGACTCTAGTGCAAGTGG	55.5	146
110	Xicscx457	CTCACTAGGGACATATTGTGG	ATCATCACCATGTTGGAAATA	55	160
111	Xicscx458	GATCACAACGAGCTAGTCAAC	GCCCTAGAGGCAATAATAAAA	55	165
112	Xicscx459	AGTCAATCATCTGCAACAATC	CAGTTGCTAGTCCAGAATCAG	55	149
113	Xicscx460	GAGGTTGAGGAAGACTCCAT	AGGGCATCCATACCTGAG	55.85	153
114	Xicscx461	GAAACCTAGGGATTCGAAGTA	CTTCATTCGATTTGGTTTCTT	55.5	157
115	Xicscx462	AGAAAAAGAAAACGGACAAAC	TATAAAAACCCGTGGTCGT	55.25	163
116	Xicscx463	TTCGGTTTCCCTTATTACTCT	TTAGTCATGGTTGCATACTCC	55	163
117	Xicscx464	AAACTTGTTGTTCATGACGAT	GCTAGCTAATAGGGAGGAGTG	55	141
118	Xicscx465	TGCGAGCTTGTCTTATTAACT	GCCGCACTCTCTGTTTACT	55.5	140
119	Xicscx466	CCACCCAGATGTGTATTAAAG	TATTATCAAACCCTTGGGAGT	55	151
120	Xicscx467	GGGAGAAACATCATAAGATCC	CTGAGGGTATGTACCAGTAGC	54.5	150
121	Xicscx468	TTCTTGGCACTAGACATTGTT	GCATAGTTAGCATGGATATGG	55	152
122	Xicscx469	CCAATCATCTGCAACAATC	CCCTAATCCAGCTACTAGTCC	55	152
123	Xicscx470	GGTCGAGAAGGAGGAGTC	TCTAGGATTTGTTTAGTTTCAGC	54.75	188
124	Xicscx471	TTCAAACATTGGTACAAAACC	TCAACTCCCTCCCTATCTTAC	55	165
125	Xicscx472	TTTTCTGTCGGTTTGTTTTT	CTGACGAATACGTTCGTTAAA	55.5	126
126	Xicscx473	ACGAACGTATTCGTCAGATT	CGATAAACGAACGAAGAATTA	55	151
127	Xicscx474	TTTTCGGTTTAGTCAATTAGC	CGATCAGAAAAATCACAGATTA	54.5	148
128	Xicscx475	ATCACGTATATCTCCCTCAAG	TAAGAGATTTGGATTGTGAGG	54	159
129	Xicscx476	GGTTTCTACCTCCGGTGA	CCCTCGCCTCCTTAAATAC	56	172
130	Xicscx477	AATGTGGCTTAGATCCTTCTT	GAGAGGACACATTCACCATAA	55	157
131	Xicscx478	ATCAAGTCCATAACACACCAA	GAGGATGTCACTGAAAATGTC	54.75	155
132	Xicscx479	GGAGAGAGAGTTCGATAAAGC	ACTAGCTTGCATAGTTTGCTG	55	177
133	Xicscx480	TATGATGGTGGAAGAAGTAGG	TACTAGCTCGCATAGTTTGCT	54.5	158
134	Xicscx481	AAAGACACGCTTCTCCTACTT	GAGAGGGTGTATGAAGAGAGC	55.5	145
135	Xicscx482	TTAAAGGCTTGTAAAGACACG	GGGTGAGAGAGAGAGAGAGAG	55	156
136	Xicscx483	TGGTGGAAGATGTAGTCTCTC	TACTAGCCTGCATAGTTTGCT	54.5	154
137	Xicscx484	ACCAACTAGGTGTCCAATACA	CTCTAGCCGCTGACCTTC	55.5	189
138	Xicscx485	GAAGGTCAGCGGCTAGAG	CTACTCACTCCCCTCCAGTT	56	161
139	Xicscx486	GAGGATGTATGAGGGATGG	CACTCATGTGCTCACTCTTG	55	165
140	Xicscx487	TAGTGGGCGTAGTGAAGTAGA	GACATTACCTCAAACACCTTG	55	181
141	Xicscx488	GTCATGCATATCACGAAGAAC	ACTTTATGTGTCCTGCTTCAC	55.25	177
142	Xicscx489	TTTAAATTTCATGGACACTCG	CGGTTGAGTAGGGGAATC	55	150
143	Xicscx490	CGGTATTTAAGGAGGAGAGAG	CCGACTGACTCCGACAGG	57.5	117
144	Xicscx491	TAGTGACAGACCGGTAACACT	TGATGTTCGAATCTTTGCTAC	55.25	147
145	Xicscx492	GAGGTGCGCCATTAGTATC	AGAGGAGAGGGGAAGAGG	56	159
146	Xicscx493	GAATGAGAGCTTCTTCGGTAT	TTTATCCAGTTTGAAGAGCAG	55	136
147	Xicscx494	CTACAAAAGAAGTCTGCCTTG	GCAGACATACAGGTCCATATC	54.5	148
148	Xicscx495	ATAATTCATGCTCCCCTACAT	ACGGTGATCTTCACCTTTATT	55	141
149	Xicscx496	TGTTAGCACAAAATGATCAAG	CCGTGAATTAAATCAAAACTG	54.5	192
150	Xicscx497	TTCACTAGCCGAATCACTATC	GTAGAAAGCTTTGGCACTGTA	54.85	133
151	Xicscx498	ACTAACCCCCACTTCAATTTT	GTACCTCCGTGCTCAGTG	56	162
152	Xicscx499	CAGAATCACAGATTGAAGGAG	TGCCATATCTTCTCAAAGTGA	55.5	184
153	Xicscx500	ACACACGCACACCTACACT	AGAAATGTAGGGCAAATAAGC	55	136
154	Xicscx501	TAAACCTTGCCAACTCACC	CACGGCAACATATATAACGAG	56	235
155	Xicscx502	AGACTGCCTCGAATAGAACTC	ACGTACGGGTCCATATCTAGT	55	140
156	Xicscx503	GCACACACACACTCACACTAC	CATCTAGCTAAAACTAACATTTC	52.5	199
157	Xicscx504	TTCATTAGCCGAATCACTATC	GTAAAAAGCTTTGGCACTGTA	55	133
158	Xicscx505	GACTGGAACGCTGACTACAG	CTCCTACTGCCTCTTCAATTT	55.5	159
159	Xicscx506	TAGAGCTTGAAATTCCAGGAG	TCATACTTGGAGGAGGAGTG	55.5	153
160	Xicscx507	CCAAAGAAACGTGGATTAGAT	TGATGATGATGAAGATGATGA	55.5	149
161	Xicscx508	TTTTTCTTTCACCCAATGAT	TTATGACTATGACGAGGAGGA	55	160
162	Xicscx509	CAACTCATCATTCTAGCACATT	ATTTCACCTTAAAGACCGAAG	55	155
163	Xicscx510	GAGTCTCTGTCTCCCAAGG	AAGGAGAGAGGGAGAGGTT	54.5	155
164	Xicscx511	ACAAGCAGAGGTTGAGGAT	AACTCAATCATCACCTTACCC	55.5	146
165	Xicscx512	AGAGTTAAGTCTCGTGGTGGT	CTCGAGAGAGAAGCCTCTAGT	55	147
166	Xicscx513	AGACTGCCTCGAATAGAACTC	ACGTACGGGTCCATATCTAGT	55	140
167	Xicscx514	GCACACACACACAATTTTTC	CATCTAGCTAAAACTAACATTTC	52.5	168
168	Xicscx515	CCTATGATGGTTCCTTCTCTT	TCTTGAATACATTGTCTCGAAT	54.5	147
169	Xicscx516	TCGAGACAATGTATTCAAGATT	GCCAGTATTGTCTGTCATAGC	54.5	170
170	Xicscx517	ATCTTTCGGGAGTTTCTATTG	CCATACAAAGTGAAACCAAAC	55	150
171	Xicscx518	TCATGCTCCTTTAATATTGCT	ACTGATTAACTTGGGAATTTCT	54	150
172	Xicscx519	CTCCTTGTTGGAATAGGAAAG	ATCAACTTGTGTGTTCTAGGG	55	150
173	Xicscx520	AAAAGCAGGACCACAAGAC	GGTGAGAAAAGTAACAAGCTG	54.5	156
174	Xicscx521	GACTATGAGCACCAAATCAGA	TTGCTGAATATTCTTGGAAAC	55	194
175	Xicscx522	TTCACAAAATCACCTATTGCT	AGAGAGAGAGAGAGAGAGAGAGG	55	139
176	Xicscx523	CAAAATAGGAGGGTCTTCTTC	GTCAACCTCCCCTCTACC	54.5	181
177	Xicscx524	AGTCTGAGGAGGAGGAGTATG	CGATAGAAGGTGGTGTAGGTA	55	216
178	Xicscx525	GTCAGTCCGATCTGGTAGAGT	AATCATCATCGACATCAAGC	56	224
179	Xicscx526	ATGATGTTTCATGTCTTGCAC	TTTTTCAGTTCATTTGACAGC	56	152
180	Xicscx527	GTGCCCTGATCGTCACTC	GTTTTGCTCTGAAGACTCCAT	57	142
181	Xicscx528	GCGTTATCGTCATCGACAG	CTGTAGAAGCGGGTGTAGTC	56.5	145
182	Xicscx529	CATGGGGATACATCCTACAG	ATGGAATACATACGTGCACTC	55	167
183	Xicscx530	TTGAGCATTTTAGTCATGTCC	TCGAGCGAGGTTATAGTAATG	55	158
184	Xicscx531	CGATGAGTCTCTTGACATGAT	ATAGTTTGGAAATCGTTCCTC	55	145
185	Xicscx532	TCACTCACCTGACGAACTAAG	CTCTCCTCTCCCGGAACC	58	157
186	Xicscx533	AAAGAAGACTGCCTCGAATAG	ACGTACGGGTCCATATCTAGT	55.25	155
187	Xicscx534	GCACACACACACTCACACTAC	CATCTAGCTAAAACTAACATTTC	52.5	197
188	Xicscx535	CTTCACTGTCGACCCCTAC	GCACAAAACAAAAGTGCTAAT	55.5	153
189	Xicscx536	TTCATTAGCCGAATCACTATC	AAGTTTTGTAGAAAGCTGTGG	54.5	140
190	Xicscx537	TGTTCTCTTCCTCCACAGTC	TAGCTCCACCCAATACTGTTA	55	147
191	Xicscx538	AACCCCCTTACCACGTTC	ATGTTGCAGAGGATGATGAC	56.5	155
192	Xicscx539	TCGACGTCATCTTCATCAC	TGATCCTTGTCTGGACATCT	55	186
193	Xicscx540	CTGGAACGTTGACTACAGAAG	CTTCAATTTGAGTGCCAAGT	55	145
194	Xicscx541	CTACTCCTCCTGCTTCAACTC	TGTAGCACTACGCACCATAG	55.5	164
195	Xicscx542	CAAGAATTAAGTCTCGTGGTG	CTCGAGAGAGAAGCCTCTAGT	55	149
196	Xicscx543	AGACTGCCTCGAATAGAACTC	ACGTACGGGTCCATATCTAGT	55	150
197	Xicscx544	GCACACACACACACTTTTTC	CATCTAGCTAAAACTAACATTTC	52.5	168
198	Xicscx545	CCTATGATGGTTCCTTCTCTT	TCTTGAATACATTGTCTCGAAT	54.5	147
199	Xicscx546	GATTCATGATTTCCTCTTATTGA	GGAGCGTATGATCTCGAATAG	55.5	152
200	Xicscx547	CTTAGAAACAGCACCGTCTAC	TATCCAGGCCTATATGAATGA	54	151
201	Xicscx548	AATCGTGAACTTCTCTTCAAT	AAAAAGGTCACGTGTTTTGA	55.5	133
202	Xicscx549	CCCATCTTCTTCTTCTTCTTC	TTTATATTTGAATCGCAGCTC	55	157
203	Xicscx550	AAGTAGCTGAACTTGCTCCTC	AACACACACACACACACACTC	55.5	139
204	Xicscx551	CAAAATAGGAGGGTCTTCTTC	GTCAACCTCCCCTCTACC	54.5	181
205	Xicscx552	AGTCTGAGGAGGAGGAGTATG	AAGTCATCCCACAACTCG	54.5	151
206	Xicscx553	GTCAGTCCGATCTGGTAGAGT	AATCATCATCGACATCAAGC	56	224
207	Xicscx554	GTGGTGGTGGTGGTTTTG	TGCAAGACATGAAACATCATA	56.5	156
208	Xicscx555	ATGATGTTTCATGTCTTGCAC	TTTTTCAGTTCATTTGACAGC	56	152
209	Xicscx556	AATGCCCTGATCGTCACT	GTTTTGCTCTGAAGACTCCAT	56	143
210	Xicscx557	TGGCAAAAGAAGTTTATCAAG	GACGTGACGGAGGTGTAG	55	136
211	Xicscx558	CATGGGGATACATCCTACAG	ATGGAATACATACGTGCACTC	55	167
212	Xicscx559	ATTTTAGTCATGTCCGCATAG	TCGAGCGAGGTTATAGTAATG	55	152
213	Xicscx460	TCACTCACCTGACGAACTAAG	CTCTCCTCTCCCGGAACC	58	157
214	Xicscx561	TGAAGTAAACGAGATTCCAAC	CATTTTTCCCTTTACCTTTTC	55	158
215	Xicscx562	TATAAAATGATTGGACGAACG	GAATGCAAAACTGAACCTATG	55	164
216	Xicscx563	CTTCACTGTCGACCCCTAC	GCACAAAACAAAAGTGCTAAT	55.5	153
217	Xicscx564	TGAGGGGCCCTAATATACA	TGGATACACATACAGATTTTGG	55.5	152
218	Xicscx565	GCCCTAATATACAAGCCATTA	TGGATACACATACAGATTTTGG	54.5	146
219	Xicscx566	GTCGGATGGTGCTCTTATAGT	CGTGAATTAAATCAAATCTGC	55.5	178
220	Xicscx567	ATCTTTGCAAGCTTATGTACG	ACCCCATGTTCTATTAACTCA	54.5	142
221	Xicscx568	ATGTTGCTTGAGAACCTATCA	TACACTGATGTTGGAGGAATG	55.5	145
222	Xicscx569	GCCTGTTTAGTCAGAACGAC	ATCTCCCTCAACTTCTTCATC	55	160
223	Xicscx570	CTTAGAAACAGCACCGTCTAC	TATCCAGGCCTATATGAATGA	54.5	151
224	Xicscx571	AAATCGTGAACTTCTCTTCAAT	AAAGGTCACGTGTTTTGAAC	55	132
225	Xicscx572	AGGACGCCGGGTAAAGTT	CGCCACCACATCACTACTAC	58.5	108
226	Xicscx573	CTCCGTAGTAGTGATGTGGTG	CTTGCCTCGCAACTTCTC	54	196
227	Xicscx574	GAGAAGTTGCGAGGCAAG	ATCAGATTAGGTTTCGATGTCT	56	127
228	Xicscx575	AAGAGGAGAAGAAAGCTGAAC	GTACATCTGTGGGACTTTGAG	55	137
229	Xicscx576	CAACAGCGTGGGACTAGG	GCGTTGACTTCTTCTTCATC	56.5	114
230	Xicscx577	AGCCATGGGTGTTGTGAC	CGAACGACGCAGACCAAG	60	171
231	Xicscx578	TAACTATCCATGTGCCAGAAC	TTGGGTCATCTATTTTGAAAC	54.5	154
232	Xicscx579	CTTAAGAGCATGAGGATGTTG	ACATTGATGTTGTAGGAATGC	55	156
233	Xicscx580	AGTCTATCAGGCAACAACAAC	TGTCATGGTAATGCTATAGGG	54.5	155
234	Xicscx581	CATTGATCTCTTAGCCGTGT	GAGTGTCGAGGGAGAGTTTC	55.5	147
235	Xicscx582	CTGGTTTTTGGTAATTGTCTG	TTGTAGGTCGACTGTAGAAGC	55	144
236	Xicscx583	TACTGTTCAGAGCTCCCAGT	GTTTCTCAATCCGAAGCTTAT	55	146
237	Xicscx584	AGCTGTACACTACCTGTAGCC	CTGTGACTGGACATATGCTG	54.5	143
238	Xicscx585	CGAGGTGTCTACAATGACTTC	TTTTGAGCACCAATACATACA	54.5	145
239	Xicscx586	AATTGGCAAAGATGAAAGTT	GAAGAGGAGAGGAGAAAAAGA	54.5	150
240	Xicscx587	TTGGCAAAGATGAAAGTTAGA	GAAGAGGAGAGGAGAAAAAGA	55	148
241	Xicscx588	TCTTTTTCTCCTCTCCTCTTC	CCTTACTAAGCTCCAAAATGAC	55	150
242	Xicscx589	ATTATCGGTAATGACGTGCT	GATTATGTAAAGGTGGCCTTC	55	128
243	Xicscx590	AAAAGCATCATCATCATCACT	CTGAGCTGGAACAAGAAGAG	55	161
244	Xicscx591	GAAGGCCACCTTTACATAATC	CCCAAAACATTGAAGTAGACA	55	135
245	Xicscx592	ACTTGCTATTTAGGGTTCCAT	GGAAGAAGAAGAAGAAGAAAAA	54.5	162
246	Xicscx593	CCCTCTTTTCCTACTTTGTTT	CCTCATCGTGGTGAGTTTT	55	289
247	Xicscx594	GATAAGCCACAACAGGTAAAG	GGTTTCCTCGGACTCTTG	55	239
248	Xicscx595	ACGCGGCGACGACGATGA	TGCTCCCCCTATATATACTCC	62.5	155
249	Xicscx596	GCTGTATTCAGTTTCTTTGTGA	GGAAGAAGAGGAAGAAGAAGA	55	162
250	Xicscx597	TCTGCTGTATTCAGTTTCTTTG	GAAGAAGAAGAGGAGAAGGAG	54.5	205
251	Xicscx598	TTCTTCTTCTTCCTCCTTCTC	GAATTTTGGCAAACTAGATGA	55	283
252	Xicscx599	CCTCTTCTTCTTCTTCTTCTTCT	TGAATTTTGGCAAACTAGATG	55.5	149
253	Xicscx600	GCTTATAAACCGCTCCTAGTC	GGTACTAAAGAGGCTGTGTCA	55	157
254	Xicscx601	ATGGAGAGTCAGAGCCTATCT	TTGTCATATAGCAACTCCTCA	54.5	156
255	Xicscx602	CTGTACCCATATGATCTCAGC	ATTTTTGGGTCCTAACTTGAT	55	121
256	Xicscx603	TACTCTCTCACGCAGATTGTC	GTAAACCGAGACATACGGATA	55.5	150
257	Xicscx604	TGGAGGTGAGAAAACTTTGTA	AAGGAGTATTTTTGAACTCGTG	55	147
258	Xicscx605	ACGTCGTTCTAGGTTGAGAAT	TGAGCGCTCTCTATATGTACC	55.5	173
259	Xicscx606	GAGGGCGTACATGAGGTAG	GATTGCTCAAATCCCTAATTC	55.5	151
260	Xicscx607	GATTTTAATCATGGCAATCC	AGGAGTATGCCAACAACG	54.5	165
261	Xicscx608	CTCAATTCTGTGCTCATCCT	CCATAATGACTACCGATGAAC	55	166
262	Xicscx609	TTAGAAAATCTCACCAACCAA	TTGACCAATGCATGTACTTTA	54.5	156
263	Xicscx610	TGTACTCTCACGAAGAGAAGC	GAGGAACCCTAGTAAAGCAAG	55	158
264	Xicscx611	TGTCCTATTTTTAGGGAAGGT	CTCTGTCCGGTTATTTTCTTT	55	177
265	Xicscx612	CTTCAGCTGCTAAGTCCTTG	CGTTTCCCCATTCATACTC	55.25	192
266	Xicscx613	TGACTTGGAAGAAGATTTTGA	CAGTGACCACAAGAAGAGAAC	55	160
267	Xicscx614	TAGGCGTTCTCAAACTTCAT	ACTTTAGGGCACGACTGAG	55.25	146
268	Xicscx615	GGTCTACCTCGTCTTCTATGG	AAGGTGGGGAGAACATTATT	55.25	171
269	Xicscx616	CTACGACACCACATGAAGG	TCAAATTACATCTGGGAAGTC	54.5	151
270	Xicscx617	ATAAATTCATCCATCCGTCA	AGAGTGCAGCTAGCTAGGAAA	55.5	138
271	Xicscx618	TTTCCTAGCTAGCTGCACTC	GGTAAGCGATCTCCTCTCTC	55.5	140
272	Xicscx619	CAATGAACACAATGACACAAG	ACCTAAAGTGGGCTCGTT	55	147
273	Xicscx620	TCCCTCTAGCTCAAAATCACT	GCATGAAAAGAATAAAGCAGA	55.5	152
274	Xicscx621	CACGAGTACGACTACCTCATC	GAACGTAGCAGAAATTCAAAA	55	152
275	Xicscx622	GCCACAAGTACGACTACCTC	CAGTATTTTCTACGCATCACC	55	140
276	Xicscx623	AAGTGAATGCTGTAGAGGACA	ACTTCGTGATTATTGATTTGG	54.5	150
277	Xicscx624	AGGGGTTTGGTTGGGTTG	AAATCTTATCACTGCCATCG	58	149
278	Xicscx625	TACTAGTGTAAGGGGCATCAG	ACGATAGGAGGACTATGCAAT	55.25	156
279	Xicscx626	TCAAATGAAAGGGATGACATA	ATATAGCCAAAGGCACAAAG	55.5	150
280	Xicscx627	GTTGGACATGTTGATCCAGT	GAAGCTCACAAGCCTCATAC	55.5	136
281	Xicscx628	TCCTTGCCATAATGATATGAG	ATTCCCAAGACTACGTCAAGT	55	152
282	Xicscx629	CATGAGTCTCTCTCTCCCAAG	AAGGAGAGAGGAGGTGGTT	55.85	158
283	Xicscx630	GAACTGAAGGGCAGATGTAG	CTGCGAATTGGTTCTCTATG	55.5	147
284	Xicscx631	TTCTCTTGTTGAGGAACAAAC	AAGTAAGCAATTCGAGGAAAT	55	147
285	Xicscx632	GTACCCACTCACCAACCTTAT	GGAGAGAGATCGGAGAGG	55.25	144
286	Xicscx633	AACCACTTAATTTGGGTGAAT	CTGGGTCCAGCTAGATATTTT	55	143
287	Xicscx634	GAATCGAAGAGAGACACTCG	ACAAGAACAACTTCACCAAGA	55	151
288	Xicscx635	ACCAGGGCCTCGTAGTGG	GAAGAGGACAAGGCGTTC	58.5	149
289	Xicscx636	AGATCTGTCTAGAGGGCAAAC	TCCAAAGACGACTTCAATAAG	55	180
290	Xicscx637	CCGTATGTCTGTTCCAATTAC	ATGGACCAAGTTTTGAGAGAT	55	154
291	Xicscx638	TTTCATCTGAGCTACGGTTTA	CAACCTCTATTGACTGCTGAC	55	152
292	Xicscx639	ACCTGTTAGGGATTGTTTAGC	GCCCAAAACATTTCTTTTAT	54.5	210
293	Xicscx640	CAAAATGGTAATGACAAGGAA	TGTTCATGTGTTTCACAAAAG	55	152
294	Xicscx641	TTTCATCTGAGCTACGGTTTA	CAACCTCTATTGACTGCTGAC	55	152
295	Xicscx642	CACCTATTAGGGATTGTTTAGC	CTGGGGCCTATGACAGAT	55.5	222
296	Xicscx643	ATATGATGCGGTAACAACAAG	AGACATACTTCCCCTCAAAAG	55	151
297	Xicscx644	TTGGTAGTTATCAGCGAAAAA	GTCGTGTCTTTCTGTTGTTGT	55	160
298	Xicscx645	GCTACTCTTTTGCATCACATC	GTGAATGTATGCTCGTGTATG	54.5	140
299	Xicscx646	GCCAAAAACATCTCTCTCTCT	AACTAGCCGGGTGGTATG	55.5	139
300	Xicscx647	AGGAAGAACGCGACGAGGA	GGCACCAAGAACAACGAG	60.5	211
301	Xicscx648	CACAAGTAGCATCATCACAAG	GTTCACACTATCGTTGTATTGC	54.5	147
302	Xicscx649	ATCGATCTCCTCCTGACTTAG	GAGGAGCTTCACGCTAATAAT	55.5	144
303	Xicscx650	GGAAGTCATTTCTGGTCTTCT	AGTCTACTTGGTACCCTGCTC	55	185
304	Xicscx651	CTAGCGTTTTGAGTCCATTTA	ACTACAATTATTGACGGAAGC	54.5	132
305	Xicscx652	GAATGCACGAAGGAAGAAT	TGACCGATAACCGAAAGAC	55.5	150
306	Xicscx653	ATAGACTACCGCCAGTTGAGT	GGAGAAAATGGGTATATCCTG	55.5	170
307	Xicscx654	TTGCATCAAAGTAGGTTGTCT	CCTTTTGGTTATCTCTCACCT	55	136
308	Xicscx655	TTTCATGCCGAGATAACATAG	ATTTTGTGGTGAGATGACTTG	55	137
309	Xicscx656	CTCAGCCATCAGTCATCATA	GCTGATGTTCGTTTTGTTTAC	54.75	136
310	Xicscx657	GCATGAAGAAAACTAGACTCG	ACTTTTTGGATCGTTAATCCT	54.75	153
311	Xicscx658	AAATGCATAATCATCATCAC	CGGAACAAAAAGAAGTTACTG	52.5	137
312	Xicscx659	AAGATGGGAGAGTTGTTGG	AAAATAAGGAGAGGACTTTCG	54.75	158
313	Xicscx660	GGCTTAGTGCCATAATTAACA	CTACGTCGACCTCGTCAG	55	137
314	Xicscx661	TTTCTCAAGATCAGACAGAGG	GAATCAATCAATGAACCAAAG	55	136
315	Xicscx662	AAAGAAGAAGAAGCTGGATGT	CACTGGGCCTAGGATACTACT	55	139
316	Xicscx663	TTGGTTCATTGATTGATTCTC	ATACTATACCCACGCTTGCTT	55.5	155
317	Xicscx664	GCAAACTTGGGCTTTTATATT	AGTCAAGGAGAAGGCTGAC	54.5	129
318	Xicscx665	GGCTAAAACACGTCATTACATA	GTCATCATCGACGACAGC	55.5	178
319	Xicscx666	ATACTATAGCCCAGCAAAAAG	GACGAGGAAACGTAGAAACC	54.5	160
320	Xicscx667	TGCTCTTTTGATCTTTTCTTC	TGTCCAAGATATCCTTCAGTG	54.5	142
321	Xicscx668	TATCCGATGAAACCAACTATG	TCTGATATCTGAATCCTGGTG	55	148
322	Xicscx669	AAGAGGAGAGGATGAAACTTG	TTTCTCTTTCTAATCCGGTCT	55	144
323	Xicscx670	TATCTCTAGCCTAAGCCAACC	CAGTGCAGTAGCTTTTCTGAC	55	192
324	Xicscx671	TACTTGGTCACTGTTTTACCG	AACTTTCTGTGCTCCCATAC	54.5	147
325	Xicscx672	CCTGGGTGAATGTATGTATGT	ATATGATGACTGATGGCTGAG	55	175
326	Xicscx673	AGAGAGAGAGAGCTCATACGC	ACTCACTGCTCAGTCCATCT	55.5	146
327	Xicscx674	GTAAACAAAACGAACATCAGC	GACCTCCGAATCTGAGAGA	55	179
328	Xicscx675	AAATACAGCTTTGCGTCTATG	ACGGAGAAAATAGGAGATTCA	55.25	156
329	Xicscx676	AAGAGGAGAGGATGAAACTTG	TTTCTCTTTCTAATCCGGTCT	55	144
330	Xicscx677	GTGCCTTTAGATTTTGAACCT	CATATTATTTTCTATGGCACCT	54	153
331	Xicscx678	CCTCTTCCCTCCCTCCTA	TTTTAATACCAGATGCTACGTG	56	129
332	Xicscx679	ACAACTGCACATTTAAATCCA	ACACCCTGACACCACATC	55.5	149
333	Xicscx680	AAATACAGCTTTGCGTCTATG	ACGGAGAAAATAGGAGATTCA	55.25	156
334	Xicscx681	TTACTCCATTTCCCAAATCTC	CCTTGTCGGCTTTCAGAG	56.5	149
335	Xicscx682	CTTTGCAGACTTTGGATTATG	AGGTCAAATGCTCCTTATCAT	55	168
336	Xicscx683	CTGAGACTTGTTCTGATAGCC	AGTGCAATCTTCTTCTTCCTC	54.5	151
337	Xicscx684	CGCATGAAGAAAACTAGACTC	CTTTTTGGATCGTTAATCCTT	55	150
338	Xicscx685	AGATCCTAGCACAGGTAATCC	GTAGATGGATCTGGCGAAC	55.5	121
339	Xicscx686	AGATGCTGGATGGAGAAGTA	GTAGAGTGACAGCAGCTTCC	55	116
340	Xicscx687	GATTGACAACCCTTTTATCG	AGCGTAAGTATTTCCCTCAGT	55	128
341	Xicscx688	TGTTTGCTGGTATTTTACGAT	GAATAAAGGTGTGGTGTTGAG	55	174
342	Xicscx689	CATCTAGCTAAAACTAACATTTC	CACTATGAGCCCCTCTCC	53.5	278
343	Xicscx690	TGATTCAGAAGGTTTAGTCCA	ACTAAGCATCAGGGGCTACT	55.5	142
344	Xicscx691	TCATTTTAGAGGACAACAAGC	GGAAGAAAAGAAGGAATAGGA	54.5	167
345	Xicscx692	CTGGGATCCTCCTAACTACTC	GGAGGTGCCTACTACTACGTG	55.75	165
346	Xicscx693	CCTTTCTTGGCTAAGTGAGTC	GAGGAGGAGAGGAAGAAGAAG	56	144
347	Xicscx694	CGCACACTTAGTGAAGCTACT	GGCCTTTCTTTTCTTTCCTC	56	217
348	Xicscx695	ATTTGACAGGAAAACACACAG	GGAAACTTGTTTCTGGATAGG	55	157
349	Xicscx696	CCGACTTTAGTCTCCATCTGT	ACCTTACCTGCAATCCTAAAT	55.5	169
350	Xicscx697	TCCCACTTGTCATAGTCTCAT	CAGAACGTTAAAAGAAAGCAA	55	176
351	Xicscx698	CCCCTCATCAGAATCACTT	TCTGCCTTGCTATACTATTGG	55	138
352	Xicscx699	TCCCACTTGTCATAGTCTCAT	CAGAACGTTAAAAGAAAGCAA	55	164
353	Xicscx700	TGTGCATAACACTCATCAACT	GCCTCAATACCAATGAAGATA	54	149
354	Xicscx701	AAATCGAAAAACATGTCCAC	ATGTCAAAGTTTGTTGCTGTT	55	136
355	Xicscx702	ACTTTACCTAGACCAGCTTCC	ACATTTCACTGGGTTGTGTAG	54.5	136
356	Xicscx703	GAGAGGGAAGGTGGTGGT	ATCCTCTTCCTAAACAGCTTC	56	154
357	Xicscx704	TACCAAACGAAATAAGACTCG	AGATGGAGAGTGCGTGAG	55	145
358	Xicscx705	GAGAAGATGGTGATGTTGAAG	TTTATGCAGGAGCACTTTTAC	55	151
359	Xicscx706	ATGAAGGAAAGGGTATCAAAG	AAAGGGATTGACTAGGATGTT	54.5	166
360	Xicscx707	CGACCATAGCAGAAGATAGAG	GATCCACTCCTGGATTACTTT	54.5	150
361	Xicscx708	CTTCCCTGGCTGGCCTCCT	AAGCACTATGACGATATGACC	60.5	140
362	Xicscx709	GGTACGTAGTACCGTGTGTGT	ATGTTTTCCCTCTTTCTCATC	55	144
363	Xicscx710	TAATTTCCTCGGTAATCATGC	AAGTTGGTTTCATCGGATACT	56	158
364	Xicscx711	GTAGGCGCCTGGAGATGAC	CCTGGTGCATGCGTATAG	58.5	157
365	Xicscx712	GGCCCACTCCATACATGC	AGTGTGTGTGTGTTTGTGTGT	57.5	123
366	Xicscx713	GGCCCACTCCATACATGC	TGTGTACATGTGTAGTGTACGTG	57.5	147
367	Xicscx714	TATAGAAGGGGGAAGATGATG	CATCTAGGGAGGAGGTCAA	55.5	161
368	Xicscx715	TCATGCTAAGCAATATGACAA	GCTCTATCACGCATAAGTCTC	54.5	158
369	Xicscx716	TATAGAAGGGGGAAGATGATG	ATCTAGGGAGGAGGTCAAGA	55.5	160
370	Xicscx717	GAAGAAGAAGAGGAGAAGGAG	TGCTGTATTTAGTTTCTTTGTGA	54.5	248
371	Xicscx718	GAAGAGGAAGAAGAAGAGGAG	TGCTGTATTTAGTTTCTTTGTGA	54.5	188
372	Xicscx719	GGAGGAAGAAGAAGAAGAAGA	TGCTGTATTTAGTTTCTTTGTGA	55	171
373	Xicscx720	CAGTTCGTTCCACTTTTCTC	AGGGACGGCGAGACGAGAC	60	191
374	Xicscx721	GACAAGACATGCCAAATAAAC	TCCATATACCACCGTAGAGAG	54.5	161
375	Xicscx722	TGACAGGTAGTAGGAGCATGT	GTCTAGTGTGGACACCTCGT	55	168
376	Xicscx723	CACCACTGAATTGTACTCGAT	TCCTCCTATTCTTCCTCCTC	55	150
377	Xicscx724	ACTCTGGTGAGGAGGAAGAAT	GTCCGAGGGTGCTTAGTC	56.5	145
378	Xicscx725	TGTTACCTTGCAACCAAGTAT	CTTTCTTGCTCCTCCTTTG	55	159
379	Xicscx726	TATGGCACTGTATGAACTGCT	GCGTTCGACATGATTAAAA	55.5	142
380	Xicscx727	GCTACTCCGACAAACAATATG	TTTTAAGAAGGGGGTCAATAC	55	130
381	Xicscx728	GTCTTCGGAGTCGAAGTTAAG	GACGTGCTAGATTCTTTAAGGT	55.5	172
382	Xicscx729	GAGAGGTTGAGGAAGACTCC	CCTCCCCCTATAAATACTTGA	55	186
383	Xicscx730	GAGAGGTTGAGGAAGACTCC	AGCCCTACCTCTCTTACTCCT	55	122
384	Xicscx731	TTCTGCTCTGAAGACTCCAT	GTGCCCTGATCGTCACTC	56	135
385	Xicscx732	CTCTGAAGACTCCATGCCTAT	TAGTGCCCTGATCGACAC	55.5	144
386	Xicscx733	GGTAATGGGAGACGAGGAC	GTAGAACATGTCGTTGTGGAG	56.5	167
387	Xicscx734	CAACAACTGCAAACTTTTAGG	GAGTGCTCGAAGAGTGTTATG	55	157
388	Xicscx735	GGTGGTCGATATCACTTCTCT	AGAAGTGTCGTCTCTTTTGTC	55	155
389	Xicscx736	GACGATCTTCTGTTTGCTTAC	GGGGTTAATTTAGGTGTTTCA	55	167
390	Xicscx737	AGGAGTTGCAATATACATACCC	CCACAAGCACTTTAAGAGAAA	55	153
391	Xicscx738	ACGATCTCTCTGAAACCGTAG	GTTGGAGATGCCCTAAGAT	55	148
392	Xicscx739	TCCTCCTCCTCCTTTAAGC	TCAAAAGAACCACTCACCTT	55.5	137
393	Xicscx740	TCCTCCTCTCTCTCCTCTTC	GTCCCCGTAGCAGAAAAC	55.5	177
394	Xicscx741	TACTTGGAGCAAGGGAAATAC	CCTCGATATTTTTGTTGTGAA	55.5	119
395	Xicscx742	GGGATCCAGACAGAACATC	GTGGAAGATCTGGTGGTG	55	135
396	Xicscx743	AGGAACATGGGAGGGAAG	AGAAAGAAAGAAAAGCAGAGG	56	211
397	Xicscx744	CCTGATCTGATGAATCTCAAG	GTGATGGCAACGACTACTAAT	54.5	165
398	Xicscx745	GGGCCCTGGAGGAGATCA	CTGTAGAACCGCGTGTAGTC	60	205
399	Xicscx746	CTCGACAGCGACGACGAC	CCGAGGAGGCTGTAGAAC	58.5	152
400	Xicscx747	ACATCATCATGGAGTTCAAAG	ATTTTATGGGAGGTATTCGAG	55	150
401	Xicscx748	GCGTACCAGATGGCGAAC	GTTCTACTTCAAGAGCCACAG	57	156
402	Xicscx749	CTTCTCCTTGTCCTCCTTCT	GCCACTCTCTCTCTCTCTCTC	55	194
403	Xicscx750	GGTATGTATCCAGCAGTGTGT	AGCACATCGACTGACTTAGC	55.5	150
404	Xicscx751	CTTTCCTGGCTAAGTCAGTC	GAACAATGACTACAGGTCTCG	54	165
405	Xicscx752	CTAAGTCAGTCGATGTGCTG	ACAATGACTACAGGTCTCGTG	55	154
406	Xicscx753	TTTCGAAAATTGTCCAACAC	ACGTTTTGTAAATAGCGTTGA	55.5	130
407	Xicscx754	CCTGACAAAACCTCTGCT	AGATAACAAAATGAACGATCTG	54	154
408	Xicscx755	GTAAAACCTGAGGAAGACAGG	GCACCGGAAAGAATCATAC	56	150
409	Xicscx756	GTAGGCGAGAGAGAGAGAGAG	GTTGGAGATGCCCTAAGAT	54.5	131
410	Xicscx757	TGTCACTGAGACATGAACAAG	GGAGGGTATGATTGATACATTT	55	144
411	Xicscx758	CTCCAAGAATAATCACTGTCG	CTGTATTTTACCTCCCCTGTT	55	155
412	Xicscx759	TTACTTACCGTGTGTTTTCGT	GTACGCTACAACACTCCAAAC	55	165
413	Xicscx760	AACAACTAGTGTGGGATGATG	GTCCACGTGAAAGATGAAATA	55	197
414	Xicscx761	CTGCCCTACCATGTGTGT	TATTTCCCTTGCTCCAAGTA	55	175
415	Xicscx762	AAGCTGGTTAACGAGAAAAAT	CTACCGTAATCTCGATGGACT	55.5	159
416	Xicscx763	TGGAGAAGCATTACATTTACG	GAATGCTGAAGTGTGGTTTAT	55	147
417	Xicscx764	AATGTTCTCGCAAACATAGAA	AGCTTGCTACCATCTCTTTAAT	54.5	152
418	Xicscx765	GCACACGTTTGATGTCTTAAT	CTTACAACTTCCCGTGAGTC	55	142
419	Xicscx766	AGGAACATGGGAGGGAAG	GAAAGAAAGAAAAGCAGAGGT	56	210
420	Xicscx767	CAGTGAAGACCGGACGAC	ATGGGTGTGAACTGGAGAC	57	181
421	Xicscx768	GGGGGTAGAGAGAGAGAGT	AAGTCACATGTTCATTGATACG	55	203
422	Xicscx769	TGCTCCATTTTTCACATACA	CCATACAGCAGGAACAAGATA	55	178
423	Xicscx770	TATCTTGTTCCTGCTGTATGG	AAACACACATGCTAGTTGAGG	55	149
424	Xicscx771	ACACAAAGTAGCCATGTGTTC	TCCTACACTACCCAACCTACC	55.35	157
425	Xicscx772	ACATCGTACATCAGCACTACC	CAAAACAGCTCGATAAAATCA	55.5	149
426	Xicscx773	GTAGGAGCGTGTCTCTAGGAT	GAGGCAAAAGCTACAGTGC	55.5	145
427	Xicscx774	ATAAATATACCTCGCCGGTAG	GGTGATGAAAGGATATTCGAT	55.5	145
428	Xicscx775	AAGGGGAAAACTCAATTCAT	CTGAGGGTATGTACCAGTAGC	54.5	158
429	Xicscx776	GTAGAGGGGAAGAAACATCAT	ATGACAAGGAGGGAGTAGTTC	55	156
430	Xicscx777	ATGGCAATATACAAAGGCTCT	GTTGGACATGTTGATCCAGT	56	163
431	Xicscx778	TACACACGAAACACATCTCTG	GCTTGGGTCTGTTCCTCT	55	162
432	Xicscx779	GATATATTGCCATGCAACTTC	GGGATGTGTAATGATCTAGCA	55	157
433	Xicscx780	CATCTAGGGAGAAGGTCAAG	ATAGAGGAGGGAAGAGTTGGT	55	152
434	Xicscx781	AGCTCACAAGCCTCATACAC	CCTTCTTTGTCATTGGACAT	55	145
435	Xicscx782	CATCTAGGGAGAAGGTCAAG	ATAGAGGAGGGAAGAGTTGGT	55	162
436	Xicscx783	GTTATCCGAGAGTTCTGAAGG	TAGGGTTTGGGTGTATTACG	55.5	155
437	Xicscx784	TGGGTTCTTGAGAAAGAGG	AACATGCATATGTCACAGGAT	55	130
438	Xicscx785	TTGTATCCTTCATACACACTGG	TCTGTCCAAACTGAAAACTGT	55	145
439	Xicscx786	AAGGAGGAGAGGAAAGGAG	GATCCACTCGACCCCAAC	57	213
440	Xicscx787	GAGGGTGCGGTGGATCGT	TTAAACTAGTAATGGCGCACT	60	200
441	Xicscx788	GTGATAATGGACTTGTGAGGA	AGATCGGTAAAACAGAAAACC	55	202
442	Xicscx789	GAGAAGACTTTTGGAACGAAG	GAGATGGTGCTAGTGAAGATG	55.5	188
443	Xicscx790	CAGGAAAAGAATGAAGATGTG	GAGCTAATCTCCTGGACTCTT	54.5	137
444	Xicscx791	CTCTCTCCCTGCTTCGAT	GTCAGGCGAGGCACAGTAG	57	145
445	Xicscx792	GGAAATGGATAGTATGGCTCT	CTAGCTTCTTCTGGAAACCAC	55.5	150
446	Xicscx793	GATTGATGGACCTCTGATACC	TGTGTGGGTTATGAAATGTAAC	55.5	161
447	Xicscx794	AAAACTAGAGCAATGCAAGC	AGGTACCTCTCCTCCTTCCT	55.5	125
448	Xicscx795	GTACGGTTGGGGTCGAGT	TCGGGCTAGTAAATAAAACAA	57	183
449	Xicscx796	CTCCGATCGAAAGTAAAGATT	TGAGACACCTCTGAAAACAAT	55	135
450	Xicscx797	GAGAGAAAGTTCATTGATTTTGA	TGGTTTTGTTCGTTTTTCTT	55	180
451	Xicscx798	TAAACCCTAGGGATGACCTAC	CCCTGCTCTCCTTTGACC	56.5	198
452	Xicscx799	CTTCATGGCTAAGAAGTTGTG	AAAACCTTTACCGTTTGACTT	55	154
453	Xicscx800	GGGATACTCAATAATCCCAGT	GTCAAGTGTCGGTCTTAGTGT	54.5	149
454	Xicscx801	GAATATCCAGGAGGTAGAACC	GTCTTCTGAGGAGAAACTGCT	54.5	153
455	Xicscx802	GAGAAGACTTTTGGAACGAAG	GAGATGGTGCTAGTGAAGATG	55.5	192
456	Xicscx803	AAGAGAGGCTCACCCATAGT	GATCGGTAAAACAGAAAACCT	55.25	173
457	Xicscx804	GAGCACTTTTGCTCTCTGG	TTGAAGTGAGATGGTGCTAGT	55.5	151
458	Xicscx805	AGCTAGCACAATCAGAAAGG	TACGTGAATCAATCCTTCAAC	55	164
459	Xicscx806	CTGGCAGAGTGATTCCAC	TGAACTAGGGTTTGAAGTGAG	55	147
460	Xicscx807	AAAGGTGGTCCAACATGAC	TACGTGAATCAATCCTTCAAC	55.5	149
461	Xicscx808	CCATTAGTGTCTTGTGTGGTG	TTCGATGAATCTGCTATTGTT	55.5	143
462	Xicscx809	TCCTAGAACACTTGGGAATCT	AAACAGTCACCTTTCCACAC	55	147
463	Xicscx810	TTCAATCTCATCACCATCTTC	TTGAAGAGTCAAAGGCTAATG	55	164
464	Xicscx811	CTACCATTGTAACCGACTCTG	AGATCTACCACGAGATCAAGG	55.5	142
465	Xicscx812	GAGAGGTCGAGGACGATAAT	CTAAGCTGTTGCTGCTTTTT	55.5	160
466	Xicscx813	TTCGGCATTAGAGAACACTAT	TCCAAGAAGGGAAGAACC	54.5	153
467	Xicscx814	CTTGGCAATACGGATATGTAG	AAGGAGGCTAAACCCTAGAAG	55.5	151
468	Xicscx815	ATTTAGCCTCAAGAAACGAGT	ATTTGTTTTTCCACCTGAGAT	55	157
469	Xicscx816	CGACTTCTTCCTCCTCTTCT	ACCACTGAGATGTACTCGATG	55	166
470	Xicscx817	TCGTCATCAGAACTATGATCC	TTGTCTTCTAGGTCACCACTG	55	148
471	Xicscx818	TATATAGTGGAGGGGAGGAAG	GGAGAGGTTGAGGAAGACTC	55	175
472	Xicscx819	ATCAGAAATCGTGATCAGAAA	TTCCGGTTTAGGTTAAGTAGC	55	161
473	Xicscx820	TCTCTATCAGATCTCACTTTCG	TATTTCCCTCAGTTGTTGAGA	54.5	158
474	Xicscx821	TGCATACCTCTGAAAAATGTC	TAATCCTAAGGCGTTCTCTCT	55	133
475	Xicscx822	TCGTCAGAACGAGTCACC	GAGATTTGGCGTAAGTTCTTT	55	131
476	Xicscx823	CAGGCCTTGCGGAGAGAG	ACCAGAGACCAGACCAGAC	58.5	157
477	Xicscx824	CCTTTTTGGTAGTTGATGACA	AGAAGCCCTCTTCATGTTTAG	55	151
478	Xicscx825	GATTGACAACCCCTTTATTG	CTTGAAGAGGAAAGTGTGATG	55	159
479	Xicscx826	GATTGACAACCCCTTTATTGT	AGCGTAAGTATTTCCCTCATT	55.5	128
480	Xicscx827	ATGAAATAGGAAAAAGGGAAG	TCAGAGTACCGAAGAATTACG	54.5	177
481	Xicscx828	TCCCACATGGAATAGAAAAA	ATACGGGAAAGGAGAGAAAG	55.5	136
482	Xicscx829	AGTTACCGTGAAGGGATTG	GCAGCAAAGTAGCGTAAGTAT	54.5	152
483	Xicscx830	TATATAGTGGAGGGGAGGAAG	GGAGAGGTTGAGGAAGACTC	55	175
484	Xicscx831	GATTGGAGCTATCTAGGGTTC	GTTGGCCCAAGTTAAGTAAG	54.5	226
485	Xicscx832	CTTCCGCTCCTGGGAAAC	GGCTGACTTCGTAAAAATTG	58	148
486	Xicscx833	ACATTTAACGTGTGCAAGG	TCTGCTTCTCAACGAATAAAG	55	239
487	Xicscx834	GATTCTGGTCGGACACAC	AACAAACATCTGCTTCTCAAC	54	147
488	Xicscx835	CATGAGCAAGAGGAAGGAG	CACCACAACTCAAACAGAAAT	55.5	182
489	Xicscx836	ATCAGCTTGTTTGTGTGAAAT	CAACAACCGCACTAAAATG	55	168
490	Xicscx837	ATGTTCCTGCGTCCTTCT	CATATTTAGGGGCCTCAGTT	56	168
491	Xicscx838	ATAGCTAGTCCCTATCCACCA	ATAAACAGCCTCTCCAAGGT	55	149
492	Xicscx839	CTCACCCCATCCTACAGC	GGATGTCTTGCCCTTCTT	55.5	241
493	Xicscx840	CGTGAAGATTTGGATGATTT	TTTTGGCTTTGAGTATGAAAC	55	147
494	Xicscx841	AGGAGATCTGAGTTAGGGTTG	GGATCAGAACTGTCACGTATT	54.5	186
495	Xicscx842	GGAGGGAGTAGAAAATAGCAC	TTAGCTTTGCTGTCACTTCTT	55	149
496	Xicscx843	GGATAGAGTGTGGGAGAAAAT	AAATTGACGAATAAGGGATGT	55	169
497	Xicscx844	ATGAACGCATAATTCAGACAC	GATACGATAGTGGAGGACACA	55	144
498	Xicscx845	GAGGTCTGCTGGAAATCTACT	GGTGGAATGAATGAATAATGT	54.5	160
499	Xicscx846	CGCTTAAAACATCATTCATTC	TAGACAGTGAACACCTTCTCG	55.5	159
500	Xicscx847	GTTGCAGTTATCCAAGATCAG	GAAACTTTAAAGCGGACAAAC	55.5	172
501	Xicscx848	ATAAGGCGTTTGTAGTCTGGT	ATATCGGGCTGGTATTAAAAA	56	179
502	Xicscx849	TGAACTCCTACACGTGTCTTC	CTATACCCTCTTCCCCTGAT	55	142
503	Xicscx850	ATCTTGGCCATCCTTATTAAC	TCCATCTAAACTAGACCTGGAC	55	150
504	Xicscx851	GCCAACAAAACCTAAGTCC	AATCCTAGACACATGCGATAA	55	155
505	Xicscx852	GAGAGAGAGAGAGCAGAGAGC	AAAATCCCGTTGAAAGAAAT	55	150
506	Xicscx853	TTGGTCGTGGTTAGTTTGTAG	CGTGCCTTTCTTTTTCTCTAT	55.5	166
507	Xicscx854	ACACCAGCTTTTCACTCG	GACAACGCCAAAACCTAAC	55.5	154
508	Xicscx855	TTCTTTTACGGAATAGGGTTT	CAGCCTGATTAGCTAGTTGTT	54.5	152
509	Xicscx856	GATCGCATATACAAAGTCCTG	ACAACGCCTGCTATCTCAT	55.5	173
510	Xicscx857	TGAACTTCATGTTGGTGTTG	TCATCTCTGGTCCACTGC	55	141
511	Xicscx858	GTAGGAGGTCGTCGGTATG	CGCCTTATCCTCTTCTCC	55.5	233
512	Xicscx859	CAAAGGGAGAAGGAGAGG	TCAGGATATGAATCCTCCTATT	54.5	234
513	Xicscx860	GCACATTTCTTTGTGAAGACT	ACGATCGTAATTAAGTTGCTG	55	145
514	Xicscx861	AGATAAGGCCTTCATTTTACC	AAAAACCACTCGTACTGTCAC	54	147
515	Xicscx862	ATGAGTTGAATTTACGCAGAA	GTGCAATTTTTGTTCCAATAC	55	118
516	Xicscx863	CATCTATCTGAGAGCCAAGG	ACGAGTGAAAAGCTGGTGT	55.5	151
517	Xicscx864	AAGTAAAGCATTAGTGCCATC	TTTGAAAGGGTAATACAAACG	54.5	138
518	Xicscx865	ACCCTTACAGAAGAAAACAAAT	TGTGACATAGCCTTCATCTTT	54.5	183
519	Xicscx866	CGCCAGTGTAGACATATTGTT	GCAAGGTATGAACATCAACAC	55.5	161
520	Xicscx867	CCGAGTAAACAGTGACAGAAG	CCTTGGCTCTCAGATAGATG	55	142
521	Xicscx868	ATACCTACCCCCACTCTACTG	TTAACAAAGCCCATGATATAGA	54.5	157
522	Xicscx869	TGAACTCCTACACGTGTCTTC	CTATACCCTCTTCCCCTGAT	55	142
523	Xicscx870	TAGAACCACGACATAGTCCAC	TTAACAAAGCCCATGATATAGA	54.5	141
524	Xicscx871	GTGTTCTCTTCCTCCACAGTC	AGCTCCACCCAGTACTGTTAT	55.5	147
525	Xicscx872	GTCGATTGAGTGGTGGTC	GATGACGATGACGTTGAAG	54.5	134
526	Xicscx873	GTCGATTGAGTGGTGGTC	ATGACGATGACGTTGAAGAC	55	133
527	Xicscx874	GCAAGCTATTTCTTATGCAAC	TATAATAAAACCGGCAACAAG	55	146
528	Xicscx875	ATGTTCTCTGTCCTCCTACCT	GTTTGTTCTTCTTATCGGATG	54	148
529	Xicscx876	CGCCAGTGTAGACATATTGTT	GCAAGGTATGAACATCAACAC	55.5	161
530	Xicscx877	GCTTTTATGTTCCCTTTTCAC	CCCTTACATTTAGGAATGGAG	55.5	151
531	Xicscx878	GGCTAGCTGATTTAGTTGATT	TATCTCAACACAAGCCAAACT	54	160
532	Xicscx879	TGCAACATTTAGAGAGAGAGAG	AAGGTCACAAATGTGTTATGC	54.5	145
533	Xicscx880	CGGCATGATATGGTATGTTAT	TAATAAGCATGTGATCGGACT	55	151
534	Xicscx881	GATCACATGGTCAAGAAAGAA	CCATCATTTGTGTTGAGTTTC	55	156
535	Xicscx882	CTTGATCGCATAGACGAAGT	ACAACGCCTGCTATATCATC	55.5	176
536	Xicscx883	TCTCTCCACTCACACTCACAC	GAAGGATTACCGAGTCCAG	55.5	159
537	Xicscx884	CATCTTTTCCCATATTGGTTT	AATTTATTACCACCGCATAAC	55	151
538	Xicscx885	ATGCAGAGGACGATAATTACA	GTCAGCTCTAAGCTGTTGCT	55	164
539	Xicscx886	CGTATCTTTGTATTTGCACCT	GAGGAGCTTCTTCTCCTTTTT	55.5	152
540	Xicscx887	CCCTTTTTGTGATCCTCTAAC	GAAGATCAAGAGGAACCAGAC	55	134
541	Xicscx888	GTGTTTCAACAAAAGGATGTG	CCTAGCACGTGTAAGTAGAGC	55.5	150
542	Xicscx889	GGAGGAAAAAGAGACAGAAAC	GTTGATTGCTCTTGAACTGAG	55	164
543	Xicscx890	AGGTGTTTCATATGTTGTGCT	ATGACGATCTTCTGTTTGCT	55	154
544	Xicscx891	TTTTAAGAAGGGGGTCAATAC	GCTACTCCGACAAACAATATG	55	122
545	Xicscx892	ATTTTCAGGAACCTAATCACC	GCTTATGCCATGCTTATCTTA	55	170
546	Xicscx893	GGTAACCTCACTTGGAGCTAT	TGCAAAATAAGCATGGTAAAG	55.5	164
547	Xicscx894	TCTCCTAATCCAACAAGGAAG	CAAGGGTATGAAGATACACTCA	55	161
548	Xicscx895	AGTTGGACCTAATCGGTGTAT	CTGTAGGGTACTAGGGTACCAG	55	161
549	Xicscx896	TTCCTGCAAATCTACTGAAAG	GTAGAGTCTCTCCTCCTCTCG	55	172
550	Xicscx897	AGACGGGGACGACGAGGAC	GATACTAAAGGCCCCTCCTA	60	192
551	Xicscx898	ACACAGAAATACGACAGATCA	GATGATGATGATGTTCCATGT	54.5	156
552	Xicscx899	CATAAGTATTGCAAGACATGGA	TTGATGTCGATTATGATACCC	55	113
553	Xicscx900	ATCATAATCGACATCAAGCAC	TCTCTTCTCAAACATGTAGGG	55	128
554	Xicscx901	GGTACTCCGACAATAATACGC	GAGTATGTTCCTGATGGTGAG	55.5	218
555	Xicscx902	GGTGTAGGTACTCCGACAATA	AGTTTGAGGAGGAGGAGTATG	54.5	238
556	Xicscx903	TCCTCACCATCAGGAACATA	CTTACGAACCGGTAATAGAGC	56	158
557	Xicscx904	AATTATGCCTCTTCGATTCAC	ACATACGAGGGAATGTTCTTT	55.5	147
558	Xicscx905	AAAGAGATTCCTTGTTCGATT	GGCTGATGCTACATTTTAAGT	54.5	149
559	Xicscx906	TAAATTTCCAGTTCAGAACCA	TTCCCTTTCTCCCTTATACC	55	155
560	Xicscx907	CAACTGGATGAGTGAGTGAGT	CAACCTAATGTATGCTTTGCT	55	150
561	Xicscx908	TCCTTGACTTGTGAATCCTTA	CCTCATTAACGTCTCTCCTTC	55.5	145
562	Xicscx909	TCTCACCATATCCATCAAAAC	TGAAGTAAACGAGATTCCAAC	55	191
563	Xicscx910	AGGATGGATATGTGTGTGTGT	GCCACGTTAACTTAAAGAGTTC	55	140
564	Xicscx911	AAGAGGGAAACTCAATTCATC	CTGAGGGTATGTACCAGTAGC	54.5	154
565	Xicscx912	TGGACTAGTTTCAAGTGGATG	GATGATCATGAGGAGGTGTTA	55	156
566	Xicscx913	TGAAGCCTAACTAATTCGATG	CTCGACCACTCCCTAACTC	55	134
567	Xicscx914	TGATAACCCACAAGTATAGGG	TAAGTTATCCAGGTGTGGTTG	54.5	147
568	Xicscx915	AAGAGTGCGATCTAAGCTAGG	CTGATTTTCTGAACCAATGAG	55.5	116
569	Xicscx916	AGTGGATCTAGGAGGAGAGG	AACCCAAACCCTAGCTTAGAT	55.5	183
570	Xicscx917	GGTAAACATCATGTCCCTTG	ACTCTGCTTCATCTACCCAGT	55	154
571	Xicscx918	CATTACTCTGCCGTTCTAACC	GCTCCCCGTTGTCTCTAT	56	128
572	Xicscx919	GCCACGTTAACTTAAAGATTTC	ACCCAATAAGATGGATATGTG	54.5	148
573	Xicscx920	ATGCAATTAAATGAGATGGTG	TTCGTGTGCTTGGAAGTAGT	55.5	168
574	Xicscx921	CCCTTCCTATTTCTCCCATA	GGTTAGAACGGCAGAGTAATG	56.5	150
575	Xicscx922	AGAGAGAGAGGTGGTTACTGG	ACACACCTTATCCAACCAAA	55	204
576	Xicscx923	GGCCATATTTCTTGGATTACT	GGTAATGAAGTGCTGACAAAG	55	183
577	Xicscx924	CCAGTCCAACTCAGCAAG	GCGCTACTTAGGTGTTCATTA	55	204
578	Xicscx925	TATACATGACGCTAGGAAAGG	TGCAGAGCATATACTTTTGTG	54.5	137
579	Xicscx926	GAGCTGGTGTGGTGATTATAC	GTGTGGTGTACTGGTGTGTG	55.5	182
580	Xicscx927	CTAGGAAGCTAAACCCCACTC	GGGGTACCTCTATGATCAGC	56.5	172
581	Xicscx928	CTACACTTGTATGGGATGTCG	GTTTCAATGTTGGTCAAACTC	55.5	182
582	Xicscx929	TGAAGTAGATTGCCTTAGAAGC	ATGTACTATGCAAATGCAACA	55.5	165
583	Xicscx930	CTATTCTTGACCGATATGCAG	GGGAAAGAAGAGCAAGTAAGT	55	150
584	Xicscx931	AGTGATTGTTGCAGGTTACAC	TGTTGAATTCCATCTGCTTAT	55	138
585	Xicscx932	GAAAATAGATTTTGGCATCGT	ACTGTACTACATGCGTCCAAG	55.5	151
586	Xicscx933	CTTGCTTTTTAAATGACATGC	AGCCTCTTAACGACGACAT	55	186
587	Xicscx934	CGTCTTTGAATGAGAACAAAG	AATGAATGAAACCTGTGTAGC	54.5	151
588	Xicscx935	CAGCTACATGAGCACATCTTT	GAGGAACTCTCAATTTTGTCC	55.5	148
589	Xicscx936	ACAATCTCTGATTCCCTCTTC	TTCTCCTTACTCGGACTAACC	55	169
590	Xicscx937	CACTACGTGCAACTACAATCC	TACCTGAAAATGACAAAAGGA	55.5	152
591	Xicscx938	GCTGAGGGTATGTACCAGTAA	CATCAAGTGTTCTCAAATCCT	54	141
592	Xicscx939	GCGATCATCATGTGTAGTTCT	TGTGTGTGTGGCTATATCATC	54.5	146
593	Xicscx940	CTGAGGGTATGTACCAGTAGC	AGAGAGTAGAGGGGGAGAAAC	55	140
594	Xicscx941	ATGTAGCACGCTCTACCTTAT	TGGACATCTGGAGACTACAAC	54.5	150
595	Xicscx942	GGGCCTATCTTGTTTTATGTT	TCATAATCACAACTCCTCCTC	54.5	145
596	Xicscx943	TGTCCTATGAGAGAGGAGTAGG	GATCATCATTTTCTTCCATGA	55	149
597	Xicscx944	GTCTCATGGAAGAAAATGATG	GCTCTATACGTGGTTCTTTCA	55	155
598	Xicscx945	AAACTCGGCTGGAAGTAGAT	GAAGTGGATCGTTAATCCTTT	55.5	143
599	Xicscx946	GAGGCCAGTACCAAGTCC	TTTACTACAAAATCCGATCCA	55	140
600	Xicscx947	CTGTTAGATCGAGATCTGTGG	ATATAATACAGGCCCTTCGAT	55	274
601	Xicscx948	CACTGGAGCTCCTTCGAG	GGATGTCTTGCCCTTCTT	56	157
602	Xicscx949	CGATCTCTCACTCGTACCTT	AGGAGAAGGAGGATTCCA	55	158
603	Xicscx950	GTGGAATCCTCCTTCTCC	GGTTGTAGGCAGGGAAGA	55	170
604	Xicscx951	CCTAAGCATGGGGTTGTC	GAATCTGCACACAGAAAAACT	55.5	174
605	Xicscx952	CCCTACTGTAAACAAATACGAC	TTTGCACGGTCTACTAGAGTT	53.5	151
606	Xicscx953	CTATAGCCATCACGAGCTTT	AACTACTTTGCCACATCAGG	55	146
607	Xicscx954	CAAGCAGCTTCAAGTGTAAGT	TGTGTTGATCATTTAGCACAG	55	176
608	Xicscx955	CGTGGTAGGAGATCAAAGG	CATCAACGGGATCTATCG	55.5	165
609	Xicscx956	GAAAAAGCTGTTGGAAATATG	ACTAGGGACAGATTGTGGTCT	54.5	155
610	Xicscx957	GCCCTAGAGGCAATAATAAAA	ACTAGGGACAGATTGTGGTCT	55	135
611	Xicscx958	CACCTCTTTCGTAGCTTGATA	AGCAGAGTTTCTAGGATCACC	55	118
612	Xicscx959	AGGGCATCCATACCTGAG	GAGGTTGAGGAAGACTCCAT	56	153
613	Xicscx960	TGAACGGCTCATAATTTCTAA	TAGTACGCTCCTGGCTTTATT	55.5	144
614	Xicscx961	AGGGCATCCATACGTGAG	GAGAGGTTGAGGAAGACTCC	56.5	155
615	Xicscx962	GACTTGCATGTCGATGAGTAT	CCTCGCCAACTATTACTTCTAC	55	150
616	Xicscx963	AGGGCATCCATACCTGAG	GAGGTTGAGGAAGACTCCAT	56	153
617	Xicscx964	ATCCATACCTTAGCCCTTG	GAGAGGTTGAGGAAGACTCC	54.5	150
